# Supplementary material for: Benzylidene insertion reactions in organoplatinum chemistry: mechanism and selectivity
Source: RSC Adv. 2026 Apr 21;16(23):20600–8. doi: 10.1039/d6ra02340a (PMC13098486; doi:10.1039/d6ra02340a)
Supplement: RA-016-D6RA02340A-s003 [file RA-016-D6RA02340A-s003.cif]

# Supplementary Information (SI) for RSC Advances.
# This journal is © The Royal Society of Chemistry 2026

####################################################################### 
# 
# This file contains crystal structure data downloaded from the 
# Cambridge Structural Database (CSD) hosted by the Cambridge 
# Crystallographic Data Centre (CCDC).
# 
# Full information about CCDC data access policies and citation 
# guidelines are available at http://www.ccdc.cam.ac.uk/access/V1 
# 
# Audit and citation data items may have been added by the CCDC. 
# Please retain this information to preserve the provenance of 
# this file and to allow appropriate attribution of the data. 
# 
#######################################################################

data_complex_3
_audit_block_doi                 10.5517/ccdc.csd.cc29kq2p
_database_code_depnum_ccdc_archive 'CCDC 2132182'
loop_
_citation_id
_citation_doi
_citation_year
1 10.1021/acs.organomet.5c00051 2025
loop_
_audit_author_name
_audit_author_address
'Richard Puddephatt'
;University of Western Ontario
Canada
;
_audit_update_record             
;
2022-01-03 deposited with the CCDC.	2026-04-15 downloaded from the CCDC.
;
_audit_creation_method           SHELXL-2016/6
_shelx_SHELXL_version_number     2016/6
_chemical_name_systematic        ?
_chemical_name_common            ?
_chemical_melting_point          ?
_chemical_formula_moiety         ?
_chemical_formula_sum            'C41 H54 Br2 N2 O2 Pt'
_chemical_formula_weight         961.77
loop_
_atom_type_symbol
_atom_type_description
_atom_type_scat_dispersion_real
_atom_type_scat_dispersion_imag
_atom_type_scat_source
C C 0.0033 0.0016 'International Tables Vol C Tables 4.2.6.8 and 6.1.1.4'
H H 0.0000 0.0000 'International Tables Vol C Tables 4.2.6.8 and 6.1.1.4'
N N 0.0061 0.0033 'International Tables Vol C Tables 4.2.6.8 and 6.1.1.4'
Br Br -0.2901 2.4595 'International Tables Vol C Tables 4.2.6.8 and 6.1.1.4'
Pt Pt -1.7033 8.3905 'International Tables Vol C Tables 4.2.6.8 and 6.1.1.4'
O O 0.0106 0.0060 'International Tables Vol C Tables 4.2.6.8 and 6.1.1.4'

_space_group_crystal_system      orthorhombic
_space_group_IT_number           19
_space_group_name_H-M_alt        'P 21 21 21'
_space_group_name_Hall           'P 2ac 2ab'
_shelx_space_group_comment       
;
The symmetry employed for this shelxl refinement is uniquely defined
by the following loop, which should always be used as a source of
symmetry information in preference to the above space-group names.
They are only intended as comments.
;

loop_
_space_group_symop_operation_xyz
'x, y, z'
'-x+1/2, -y, z+1/2'
'-x, y+1/2, -z+1/2'
'x+1/2, -y+1/2, -z'

_cell_length_a                   11.129(3)
_cell_length_b                   13.616(3)
_cell_length_c                   26.345(6)
_cell_angle_alpha                90
_cell_angle_beta                 90
_cell_angle_gamma                90
_cell_volume                     3992.0(17)
_cell_formula_units_Z            4
_cell_measurement_temperature    110
_cell_measurement_reflns_used    9939
_cell_measurement_theta_min      2.82
_cell_measurement_theta_max      25.00
_exptl_crystal_description       prism
_exptl_crystal_colour            yellow
_exptl_crystal_density_meas      ?
_exptl_crystal_density_method    ?
_exptl_crystal_density_diffrn    1.600
_exptl_crystal_F_000             1912
_exptl_transmission_factor_min   ?
_exptl_transmission_factor_max   ?
_exptl_crystal_size_max          0.107
_exptl_crystal_size_mid          0.086
_exptl_crystal_size_min          0.040
_exptl_absorpt_coefficient_mu    5.552
_shelx_estimated_absorpt_T_min   0.588
_shelx_estimated_absorpt_T_max   0.808
_exptl_absorpt_correction_type   multi-scan
_exptl_absorpt_correction_T_min  0.500584
_exptl_absorpt_correction_T_max  0.745161
_exptl_absorpt_process_details   TWINABS
_exptl_absorpt_special_details   ?

# Orientation matrices for twin domains
loop_
_diffrn_orient_matrix_type
_diffrn_orient_matrix_UB_11
_diffrn_orient_matrix_UB_12
_diffrn_orient_matrix_UB_13
_diffrn_orient_matrix_UB_21
_diffrn_orient_matrix_UB_22
_diffrn_orient_matrix_UB_23
_diffrn_orient_matrix_UB_31
_diffrn_orient_matrix_UB_32
_diffrn_orient_matrix_UB_33
'Bruker .p4p convention for domain 1' -7.2397850e-02 -4.3492410e-02
-5.1115063e-04 -7.1110860e-03 6.2482185e-03 3.7701264e-02 -5.2751649e-02
5.8847934e-02 -4.3807295e-03
'Bruker .p4p convention for domain 2' -7.2212033e-02 4.3553654e-02
1.9058133e-03 -1.1780090e-02 -6.9101327e-03 -3.7460912e-02 -5.2167088e-02
-5.8728516e-02 5.8211074e-03
'Bruker .p4p convention for domain 3' -7.1472809e-02 4.4260509e-02
-2.4501977e-03 -5.3816912e-04 -8.3949929e-03 -3.7708875e-02 -5.4461926e-02
-5.8002077e-02 3.5881258e-03

_diffrn_ambient_temperature      110
_diffrn_radiation_wavelength     0.71073
_diffrn_radiation_type           MoK\a
_diffrn_source                   'sealed tube'
_diffrn_measurement_device_type  'Bruker Kappa Axis Apex2'
_diffrn_measurement_method       'phi and omega scans'
_diffrn_detector_area_resol_mean ?
_diffrn_reflns_number            28593
_diffrn_reflns_av_unetI/netI     0.0947
_diffrn_reflns_av_R_equivalents  ?
_diffrn_reflns_limit_h_min       -13
_diffrn_reflns_limit_h_max       13
_diffrn_reflns_limit_k_min       -16
_diffrn_reflns_limit_k_max       16
_diffrn_reflns_limit_l_min       -31
_diffrn_reflns_limit_l_max       31
_diffrn_reflns_theta_min         2.760
_diffrn_reflns_theta_max         25.046
_diffrn_reflns_theta_full        25.046
_diffrn_measured_fraction_theta_max 0.997
_diffrn_measured_fraction_theta_full 0.997
_diffrn_reflns_Laue_measured_fraction_max 0.997
_diffrn_reflns_Laue_measured_fraction_full 0.997
_diffrn_reflns_point_group_measured_fraction_max 0.997
_diffrn_reflns_point_group_measured_fraction_full 0.997
_reflns_number_total             28593
_reflns_number_gt                23170
_reflns_threshold_expression     'I > 2\s(I)'
_reflns_Friedel_coverage         0.781
_reflns_Friedel_fraction_max     0.997
_reflns_Friedel_fraction_full    0.997
_reflns_special_details          
;
 _reflns_Friedel_fraction is defined as the number of unique
 Friedel pairs measured divided by the number that would be
 possible theoretically, ignoring centric projections and
 systematic absences.
;

_computing_data_collection       Apex3
_computing_cell_refinement       SAINT
_computing_data_reduction        SAINT
_computing_structure_solution    SHELXT
_computing_structure_refinement  SHELXL
_computing_molecular_graphics    Mercury
_computing_publication_material  cif2tables.py
_refine_special_details          
;
 Refined as a 3-component twin. Twin fractions for domains
 2 and 3 refined to values 0.2479(9) and 0.1569(6) respectively.
;

_refine_ls_structure_factor_coef Fsqd
_refine_ls_matrix_type           full
_refine_ls_weighting_scheme      calc
_refine_ls_weighting_details     
'w=1/[\s^2^(Fo^2^)+(0.0543P)^2^] where P=(Fo^2^+2Fc^2^)/3'
_atom_sites_solution_primary     dual
_atom_sites_solution_secondary   difmap
_atom_sites_solution_hydrogens   geom
_refine_ls_hydrogen_treatment    constr
_refine_ls_extinction_method     none
_refine_ls_extinction_coef       .
_refine_ls_abs_structure_details 
;
 Classical Flack method preferred over Parsons because s.u. lower.
;

_refine_ls_abs_structure_Flack   -0.019(5)
_chemical_absolute_configuration ad
_refine_ls_number_reflns         28593
_refine_ls_number_parameters     447
_refine_ls_number_restraints     421
_refine_ls_R_factor_all          0.0725
_refine_ls_R_factor_gt           0.0510
_refine_ls_wR_factor_ref         0.1095
_refine_ls_wR_factor_gt          0.1010
_refine_ls_goodness_of_fit_ref   1.008
_refine_ls_restrained_S_all      1.002
_refine_ls_shift/su_max          0.001
_refine_ls_shift/su_mean         0.000
loop_
_atom_site_label
_atom_site_type_symbol
_atom_site_fract_x
_atom_site_fract_y
_atom_site_fract_z
_atom_site_U_iso_or_equiv
_atom_site_adp_type
_atom_site_occupancy
_atom_site_site_symmetry_order
_atom_site_calc_flag
_atom_site_refinement_flags_posn
_atom_site_refinement_flags_adp
_atom_site_refinement_flags_occupancy
_atom_site_disorder_assembly
_atom_site_disorder_group
Pt1 Pt 0.11974(4) 0.50275(4) 0.28774(2) 0.01303(15) Uani 1 1 d . U . . .
Br1 Br -0.09308(12) 0.48024(9) 0.24852(5) 0.0221(3) Uani 1 1 d . . . . .
Br2 Br 0.07855(15) 0.38271(10) 0.35443(6) 0.0210(4) Uani 1 1 d . . . . .
N1 N 0.1809(11) 0.3954(8) 0.2334(4) 0.011(3) Uani 1 1 d . . . . .
N2 N 0.1677(12) 0.5895(8) 0.2274(4) 0.016(3) Uani 1 1 d . . . . .
C1 C 0.0492(13) 0.6106(10) 0.3347(5) 0.018(3) Uani 1 1 d . U . . .
H1A H 0.009241 0.658656 0.312150 0.021 Uiso 1 1 calc R U . . .
H1B H -0.015307 0.578651 0.354628 0.021 Uiso 1 1 calc R U . . .
C2 C 0.1240(14) 0.6711(9) 0.3729(5) 0.018(3) Uani 1 1 d . . . . .
C3 C 0.1887(14) 0.7581(10) 0.3487(6) 0.023(4) Uani 1 1 d . . . . .
H3A H 0.130090 0.799879 0.331202 0.035 Uiso 1 1 calc R U . . .
H3B H 0.248008 0.733996 0.324174 0.035 Uiso 1 1 calc R U . . .
H3C H 0.229415 0.796271 0.375089 0.035 Uiso 1 1 calc R U . . .
C4 C 0.0278(14) 0.7165(11) 0.4082(5) 0.024(4) Uani 1 1 d . . . . .
H4A H -0.029339 0.754746 0.387926 0.036 Uiso 1 1 calc R U . . .
H4B H 0.066802 0.759518 0.433032 0.036 Uiso 1 1 calc R U . . .
H4C H -0.015145 0.663899 0.425998 0.036 Uiso 1 1 calc R U . . .
C5 C 0.2140(13) 0.6060(10) 0.4019(5) 0.016(3) Uani 1 1 d . . . . .
C6 C 0.2913(13) 0.5416(9) 0.3761(5) 0.015(3) Uani 1 1 d . U . . .
C7 C 0.3741(12) 0.4869(9) 0.4040(5) 0.017(3) Uani 1 1 d . . . . .
H7 H 0.425722 0.442689 0.386635 0.021 Uiso 1 1 calc R U . . .
C8 C 0.3834(12) 0.4949(11) 0.4564(5) 0.022(3) Uani 1 1 d . . . . .
H8 H 0.441160 0.457568 0.474634 0.027 Uiso 1 1 calc R U . . .
C9 C 0.3063(15) 0.5590(11) 0.4817(6) 0.028(4) Uani 1 1 d . . . . .
H9 H 0.310301 0.565698 0.517529 0.033 Uiso 1 1 calc R U . . .
C10 C 0.2242(14) 0.6125(11) 0.4541(5) 0.022(3) Uani 1 1 d . . . . .
H10 H 0.172098 0.655952 0.471695 0.027 Uiso 1 1 calc R U . . .
C11 C 0.2899(13) 0.5379(10) 0.3188(5) 0.016(3) Uani 1 1 d . U . . .
H11 H 0.304636 0.607352 0.308021 0.019 Uiso 1 1 calc R U . . .
C12 C 0.3883(11) 0.4800(9) 0.2934(5) 0.017(3) Uani 1 1 d . U . . .
C13 C 0.4683(13) 0.5286(11) 0.2617(5) 0.024(4) Uani 1 1 d . . . . .
H13 H 0.457422 0.596802 0.255673 0.029 Uiso 1 1 calc R U . . .
C14 C 0.5634(14) 0.4807(13) 0.2385(6) 0.037(4) Uani 1 1 d . . . . .
H14 H 0.617862 0.515919 0.217511 0.044 Uiso 1 1 calc R U . . .
C15 C 0.5782(14) 0.3807(13) 0.2464(6) 0.037(4) Uani 1 1 d . . . . .
H15 H 0.643905 0.347104 0.231229 0.045 Uiso 1 1 calc R U . . .
C16 C 0.4973(15) 0.3303(12) 0.2762(6) 0.035(4) Uani 1 1 d . . . . .
H16 H 0.506108 0.261388 0.280445 0.042 Uiso 1 1 calc R U . . .
C17 C 0.4032(13) 0.3784(10) 0.3001(5) 0.021(3) Uani 1 1 d . . . . .
H17 H 0.348987 0.342785 0.320973 0.025 Uiso 1 1 calc R U . . .
C18 C 0.1785(14) 0.2976(9) 0.2377(6) 0.017(3) Uani 1 1 d . . . . .
H18 H 0.140267 0.269453 0.266467 0.020 Uiso 1 1 calc R U . . .
C19 C 0.2290(13) 0.2356(9) 0.2021(5) 0.014(3) Uani 1 1 d . . . . .
H19 H 0.223622 0.166346 0.206046 0.017 Uiso 1 1 calc R U . . .
C20 C 0.2886(13) 0.2760(10) 0.1599(5) 0.012(3) Uani 1 1 d . . . . .
C21 C 0.2885(13) 0.3775(10) 0.1561(5) 0.013(3) Uani 1 1 d . . . . .
H21 H 0.326325 0.407811 0.127784 0.015 Uiso 1 1 calc R U . . .
C22 C 0.2347(15) 0.4353(10) 0.1925(5) 0.013(3) Uani 1 1 d . . . . .
C23 C 0.2263(14) 0.5431(10) 0.1888(5) 0.012(3) Uani 1 1 d . . . . .
C24 C 0.2688(13) 0.5960(10) 0.1473(6) 0.016(3) Uani 1 1 d . . . . .
H24 H 0.309671 0.562362 0.120855 0.019 Uiso 1 1 calc R U . . .
C25 C 0.2528(13) 0.6974(10) 0.1437(6) 0.014(3) Uani 1 1 d . . . . .
C26 C 0.1906(14) 0.7418(10) 0.1834(5) 0.018(3) Uani 1 1 d . . . . .
H26 H 0.175778 0.810503 0.182428 0.021 Uiso 1 1 calc R U . . .
C27 C 0.1502(15) 0.6876(9) 0.2242(5) 0.019(4) Uani 1 1 d . . . . .
H27 H 0.108829 0.720153 0.250885 0.022 Uiso 1 1 calc R U . . .
C28 C 0.3548(13) 0.2135(9) 0.1208(5) 0.017(3) Uani 1 1 d . . . . .
C29 C 0.4904(13) 0.2282(10) 0.1294(6) 0.020(3) Uani 1 1 d . . . . .
H29A H 0.509454 0.298393 0.127741 0.030 Uiso 1 1 calc R U . . .
H29B H 0.535324 0.193112 0.103047 0.030 Uiso 1 1 calc R U . . .
H29C H 0.512644 0.202495 0.162835 0.030 Uiso 1 1 calc R U . . .
C30 C 0.3248(14) 0.1032(10) 0.1265(6) 0.022(3) Uani 1 1 d . . . . .
H30A H 0.346163 0.081120 0.160692 0.033 Uiso 1 1 calc R U . . .
H30B H 0.370559 0.065374 0.101383 0.033 Uiso 1 1 calc R U . . .
H30C H 0.238624 0.093095 0.120841 0.033 Uiso 1 1 calc R U . . .
C31 C 0.3212(15) 0.2468(10) 0.0673(6) 0.021(3) Uani 1 1 d . . . . .
H31A H 0.234677 0.237921 0.062034 0.031 Uiso 1 1 calc R U . . .
H31B H 0.365541 0.207605 0.042321 0.031 Uiso 1 1 calc R U . . .
H31C H 0.341758 0.316345 0.063071 0.031 Uiso 1 1 calc R U . . .
C32 C 0.2978(14) 0.7518(10) 0.0967(6) 0.020(3) Uani 1 1 d . . . . .
C33 C 0.4326(15) 0.7327(10) 0.0893(6) 0.026(4) Uani 1 1 d . . . . .
H33A H 0.459394 0.763884 0.057695 0.039 Uiso 1 1 calc R U . . .
H33B H 0.447047 0.661830 0.087373 0.039 Uiso 1 1 calc R U . . .
H33C H 0.477370 0.760333 0.117936 0.039 Uiso 1 1 calc R U . . .
C34 C 0.2272(15) 0.7155(11) 0.0501(6) 0.027(4) Uani 1 1 d . . . . .
H34A H 0.140930 0.723845 0.056112 0.040 Uiso 1 1 calc R U . . .
H34B H 0.244867 0.645953 0.044210 0.040 Uiso 1 1 calc R U . . .
H34C H 0.250972 0.753803 0.020203 0.040 Uiso 1 1 calc R U . . .
C35 C 0.2781(16) 0.8632(10) 0.1024(6) 0.027(4) Uani 1 1 d . . . . .
H35A H 0.321682 0.887034 0.132266 0.040 Uiso 1 1 calc R U . . .
H35B H 0.192113 0.876614 0.106472 0.040 Uiso 1 1 calc R U . . .
H35C H 0.307922 0.896843 0.072012 0.040 Uiso 1 1 calc R U . . .
O1S O 1.0372(10) 0.5211(7) 0.5656(4) 0.035(3) Uani 1 1 d . . . . .
C1S C 0.9674(14) 0.5199(10) 0.5305(6) 0.027(4) Uani 1 1 d . . . . .
C2S C 0.9786(17) 0.4480(12) 0.4877(6) 0.038(5) Uani 1 1 d . . . . .
H2S1 H 1.058278 0.417306 0.488730 0.058 Uiso 1 1 calc R U . . .
H2S2 H 0.968297 0.482322 0.455322 0.058 Uiso 1 1 calc R U . . .
H2S3 H 0.916703 0.397221 0.491105 0.058 Uiso 1 1 calc R U . . .
C3S C 0.8638(17) 0.5909(13) 0.5288(7) 0.046(5) Uani 1 1 d . . . . .
H3S1 H 0.845449 0.613488 0.563255 0.070 Uiso 1 1 calc R U . . .
H3S2 H 0.793173 0.558001 0.514470 0.070 Uiso 1 1 calc R U . . .
H3S3 H 0.885292 0.647257 0.507558 0.070 Uiso 1 1 calc R U . . .
O2S O 0.6560(16) 0.4056(12) 0.5357(6) 0.085(5) Uani 1 1 d . . . . .
C4S C 0.6463(17) 0.4037(13) 0.5807(7) 0.044(5) Uani 1 1 d . . . . .
C5S C 0.5375(18) 0.4407(18) 0.6058(8) 0.074(8) Uani 1 1 d . . . . .
H5S1 H 0.560119 0.486941 0.632648 0.111 Uiso 1 1 calc R U . . .
H5S2 H 0.493074 0.385587 0.620653 0.111 Uiso 1 1 calc R U . . .
H5S3 H 0.486668 0.474204 0.580841 0.111 Uiso 1 1 calc R U . . .
C6S C 0.743(2) 0.3695(19) 0.6147(10) 0.081(8) Uani 1 1 d . . . . .
H6S1 H 0.816288 0.357980 0.594843 0.122 Uiso 1 1 calc R U . . .
H6S2 H 0.718479 0.308286 0.631219 0.122 Uiso 1 1 calc R U . . .
H6S3 H 0.758974 0.419607 0.640552 0.122 Uiso 1 1 calc R U . . .

loop_
_atom_site_aniso_label
_atom_site_aniso_U_11
_atom_site_aniso_U_22
_atom_site_aniso_U_33
_atom_site_aniso_U_23
_atom_site_aniso_U_13
_atom_site_aniso_U_12
Pt1 0.0119(2) 0.0132(2) 0.0140(2) -0.0009(3) 0.0010(2) -0.0007(3)
Br1 0.0166(8) 0.0240(8) 0.0257(8) -0.0023(6) -0.0022(6) -0.0023(6)
Br2 0.0228(9) 0.0203(7) 0.0200(8) 0.0017(6) 0.0034(7) -0.0046(7)
N1 0.008(7) 0.015(5) 0.011(6) 0.000(4) 0.000(5) 0.001(5)
N2 0.017(8) 0.012(5) 0.019(7) 0.001(4) 0.000(5) -0.001(5)
C1 0.013(9) 0.017(7) 0.024(8) -0.002(6) 0.015(6) 0.001(6)
C2 0.018(8) 0.016(7) 0.019(8) -0.004(5) 0.003(6) 0.000(6)
C3 0.026(9) 0.017(7) 0.027(9) 0.003(6) -0.004(7) -0.002(7)
C4 0.023(9) 0.026(9) 0.023(9) -0.005(6) 0.000(7) 0.005(7)
C5 0.013(8) 0.014(7) 0.021(7) -0.001(6) 0.006(6) -0.004(6)
C6 0.016(8) 0.011(6) 0.019(7) 0.000(5) 0.001(5) -0.008(5)
C7 0.015(7) 0.013(7) 0.023(6) 0.001(5) 0.001(5) -0.005(7)
C8 0.023(7) 0.021(7) 0.022(6) 0.003(7) -0.002(5) -0.001(9)
C9 0.034(10) 0.031(9) 0.017(9) -0.004(6) -0.004(7) 0.000(7)
C10 0.025(9) 0.019(8) 0.023(8) -0.004(6) 0.002(6) 0.003(7)
C11 0.018(8) 0.012(7) 0.018(7) 0.000(5) 0.002(6) -0.002(5)
C12 0.011(6) 0.026(7) 0.013(7) -0.006(5) -0.007(5) 0.003(6)
C13 0.023(8) 0.036(9) 0.014(8) -0.011(6) -0.002(6) -0.005(6)
C14 0.025(8) 0.067(11) 0.018(8) -0.016(8) -0.001(6) 0.002(9)
C15 0.014(9) 0.063(10) 0.035(10) -0.020(9) -0.002(7) 0.012(8)
C16 0.030(10) 0.038(9) 0.036(11) -0.016(7) -0.007(7) 0.012(7)
C17 0.016(8) 0.030(7) 0.017(8) -0.007(6) -0.001(6) 0.007(7)
C18 0.018(9) 0.013(6) 0.020(8) 0.003(5) -0.001(6) 0.001(6)
C19 0.017(8) 0.004(6) 0.022(8) 0.000(5) -0.001(6) -0.005(6)
C20 0.008(8) 0.013(6) 0.016(8) 0.000(5) -0.006(5) -0.002(6)
C21 0.012(8) 0.013(6) 0.013(8) 0.003(5) 0.000(6) -0.003(6)
C22 0.014(9) 0.013(6) 0.011(7) 0.001(5) -0.004(6) 0.002(6)
C23 0.010(8) 0.016(6) 0.011(7) 0.000(5) -0.001(6) -0.002(6)
C24 0.020(9) 0.015(7) 0.012(8) -0.001(6) 0.000(6) 0.000(6)
C25 0.014(8) 0.012(6) 0.016(7) -0.002(5) -0.003(6) 0.002(6)
C26 0.025(10) 0.005(7) 0.022(8) -0.002(5) -0.002(7) -0.003(6)
C27 0.025(10) 0.011(6) 0.019(8) -0.001(5) 0.000(6) 0.003(6)
C28 0.018(8) 0.009(6) 0.023(8) -0.001(5) -0.001(6) 0.002(6)
C29 0.019(8) 0.017(8) 0.023(9) 0.000(6) 0.002(6) 0.005(7)
C30 0.017(9) 0.013(7) 0.035(10) 0.002(6) 0.003(7) 0.000(6)
C31 0.022(9) 0.017(7) 0.022(8) -0.002(6) -0.001(7) 0.002(7)
C32 0.025(9) 0.016(7) 0.020(8) 0.002(6) 0.003(7) 0.000(7)
C33 0.032(9) 0.017(8) 0.029(9) 0.007(6) 0.012(7) -0.003(7)
C34 0.035(10) 0.019(8) 0.026(9) 0.006(6) -0.005(7) -0.003(8)
C35 0.039(11) 0.014(7) 0.028(10) 0.007(6) 0.008(8) -0.001(7)
O1S 0.047(7) 0.025(7) 0.032(6) -0.002(5) -0.017(5) -0.002(5)
C1S 0.032(9) 0.021(9) 0.026(8) 0.007(6) 0.000(6) -0.009(7)
C2S 0.052(13) 0.038(10) 0.025(10) -0.006(7) -0.007(9) -0.006(9)
C3S 0.038(12) 0.056(12) 0.044(11) 0.005(9) -0.005(9) 0.017(10)
O2S 0.107(15) 0.097(12) 0.050(9) -0.004(9) 0.023(9) 0.024(11)
C4S 0.037(12) 0.051(11) 0.044(10) -0.003(9) 0.002(8) -0.010(9)
C5S 0.031(12) 0.13(2) 0.058(15) -0.030(14) 0.004(10) -0.006(12)
C6S 0.046(15) 0.100(19) 0.098(19) 0.033(16) -0.009(12) -0.010(14)

_geom_special_details            
;
 All esds (except the esd in the dihedral angle between two l.s. planes)
 are estimated using the full covariance matrix.  The cell esds are taken
 into account individually in the estimation of esds in distances, angles
 and torsion angles; correlations between esds in cell parameters are only
 used when they are defined by crystal symmetry.  An approximate (isotropic)
 treatment of cell esds is used for estimating esds involving l.s. planes.
;

loop_
_geom_bond_atom_site_label_1
_geom_bond_atom_site_label_2
_geom_bond_distance
_geom_bond_site_symmetry_2
_geom_bond_publ_flag
Pt1 N2 2.051(11) . ?
Pt1 C1 2.074(13) . ?
Pt1 C11 2.118(14) . ?
Pt1 N1 2.157(11) . ?
Pt1 Br2 2.4431(15) . ?
Pt1 Br1 2.6021(16) . ?
N1 C18 1.337(16) . ?
N1 C22 1.347(18) . ?
N2 C27 1.352(16) . ?
N2 C23 1.364(18) . ?
C1 C2 1.544(19) . ?
C1 H1A 0.9900 . ?
C1 H1B 0.9900 . ?
C2 C3 1.526(19) . ?
C2 C5 1.54(2) . ?
C2 C4 1.547(19) . ?
C3 H3A 0.9800 . ?
C3 H3B 0.9800 . ?
C3 H3C 0.9800 . ?
C4 H4A 0.9800 . ?
C4 H4B 0.9800 . ?
C4 H4C 0.9800 . ?
C5 C10 1.38(2) . ?
C5 C6 1.405(19) . ?
C6 C7 1.394(19) . ?
C6 C11 1.511(19) . ?
C7 C8 1.389(17) . ?
C7 H7 0.9500 . ?
C8 C9 1.39(2) . ?
C8 H8 0.9500 . ?
C9 C10 1.38(2) . ?
C9 H9 0.9500 . ?
C10 H10 0.9500 . ?
C11 C12 1.506(18) . ?
C11 H11 1.0000 . ?
C12 C13 1.389(19) . ?
C12 C17 1.404(18) . ?
C13 C14 1.39(2) . ?
C13 H13 0.9500 . ?
C14 C15 1.39(2) . ?
C14 H14 0.9500 . ?
C15 C16 1.38(2) . ?
C15 H15 0.9500 . ?
C16 C17 1.39(2) . ?
C16 H16 0.9500 . ?
C17 H17 0.9500 . ?
C18 C19 1.382(19) . ?
C18 H18 0.9500 . ?
C19 C20 1.406(19) . ?
C19 H19 0.9500 . ?
C20 C21 1.386(19) . ?
C20 C28 1.526(19) . ?
C21 C22 1.378(19) . ?
C21 H21 0.9500 . ?
C22 C23 1.475(17) . ?
C23 C24 1.39(2) . ?
C24 C25 1.395(18) . ?
C24 H24 0.9500 . ?
C25 C26 1.39(2) . ?
C25 C32 1.53(2) . ?
C26 C27 1.379(19) . ?
C26 H26 0.9500 . ?
C27 H27 0.9500 . ?
C28 C31 1.530(19) . ?
C28 C29 1.54(2) . ?
C28 C30 1.546(18) . ?
C29 H29A 0.9800 . ?
C29 H29B 0.9800 . ?
C29 H29C 0.9800 . ?
C30 H30A 0.9800 . ?
C30 H30B 0.9800 . ?
C30 H30C 0.9800 . ?
C31 H31A 0.9800 . ?
C31 H31B 0.9800 . ?
C31 H31C 0.9800 . ?
C32 C33 1.53(2) . ?
C32 C34 1.54(2) . ?
C32 C35 1.540(19) . ?
C33 H33A 0.9800 . ?
C33 H33B 0.9800 . ?
C33 H33C 0.9800 . ?
C34 H34A 0.9800 . ?
C34 H34B 0.9800 . ?
C34 H34C 0.9800 . ?
C35 H35A 0.9800 . ?
C35 H35B 0.9800 . ?
C35 H35C 0.9800 . ?
O1S C1S 1.207(17) . ?
C1S C2S 1.50(2) . ?
C1S C3S 1.50(2) . ?
C2S H2S1 0.9800 . ?
C2S H2S2 0.9800 . ?
C2S H2S3 0.9800 . ?
C3S H3S1 0.9800 . ?
C3S H3S2 0.9800 . ?
C3S H3S3 0.9800 . ?
O2S C4S 1.19(2) . ?
C4S C5S 1.47(3) . ?
C4S C6S 1.48(3) . ?
C5S H5S1 0.9800 . ?
C5S H5S2 0.9800 . ?
C5S H5S3 0.9800 . ?
C6S H6S1 0.9800 . ?
C6S H6S2 0.9800 . ?
C6S H6S3 0.9800 . ?

loop_
_geom_angle_atom_site_label_1
_geom_angle_atom_site_label_2
_geom_angle_atom_site_label_3
_geom_angle
_geom_angle_site_symmetry_1
_geom_angle_site_symmetry_3
_geom_angle_publ_flag
N2 Pt1 C1 98.8(5) . . ?
N2 Pt1 C11 86.3(5) . . ?
C1 Pt1 C11 87.0(5) . . ?
N2 Pt1 N1 78.1(4) . . ?
C1 Pt1 N1 174.4(5) . . ?
C11 Pt1 N1 97.3(5) . . ?
N2 Pt1 Br2 172.5(3) . . ?
C1 Pt1 Br2 88.5(4) . . ?
C11 Pt1 Br2 92.4(4) . . ?
N1 Pt1 Br2 94.8(3) . . ?
N2 Pt1 Br1 89.8(4) . . ?
C1 Pt1 Br1 88.6(4) . . ?
C11 Pt1 Br1 173.7(4) . . ?
N1 Pt1 Br1 86.8(3) . . ?
Br2 Pt1 Br1 92.06(5) . . ?
C18 N1 C22 118.6(12) . . ?
C18 N1 Pt1 127.8(9) . . ?
C22 N1 Pt1 113.5(9) . . ?
C27 N2 C23 118.7(12) . . ?
C27 N2 Pt1 125.4(10) . . ?
C23 N2 Pt1 115.8(9) . . ?
C2 C1 Pt1 124.2(10) . . ?
C2 C1 H1A 106.3 . . ?
Pt1 C1 H1A 106.3 . . ?
C2 C1 H1B 106.3 . . ?
Pt1 C1 H1B 106.3 . . ?
H1A C1 H1B 106.4 . . ?
C3 C2 C5 110.4(13) . . ?
C3 C2 C1 113.4(12) . . ?
C5 C2 C1 111.5(11) . . ?
C3 C2 C4 105.5(11) . . ?
C5 C2 C4 112.4(11) . . ?
C1 C2 C4 103.4(12) . . ?
C2 C3 H3A 109.5 . . ?
C2 C3 H3B 109.5 . . ?
H3A C3 H3B 109.5 . . ?
C2 C3 H3C 109.5 . . ?
H3A C3 H3C 109.5 . . ?
H3B C3 H3C 109.5 . . ?
C2 C4 H4A 109.5 . . ?
C2 C4 H4B 109.5 . . ?
H4A C4 H4B 109.5 . . ?
C2 C4 H4C 109.5 . . ?
H4A C4 H4C 109.5 . . ?
H4B C4 H4C 109.5 . . ?
C10 C5 C6 118.1(13) . . ?
C10 C5 C2 120.7(12) . . ?
C6 C5 C2 121.1(12) . . ?
C7 C6 C5 118.9(13) . . ?
C7 C6 C11 121.1(12) . . ?
C5 C6 C11 119.9(12) . . ?
C8 C7 C6 122.1(13) . . ?
C8 C7 H7 118.9 . . ?
C6 C7 H7 118.9 . . ?
C7 C8 C9 118.6(13) . . ?
C7 C8 H8 120.7 . . ?
C9 C8 H8 120.7 . . ?
C10 C9 C8 119.2(14) . . ?
C10 C9 H9 120.4 . . ?
C8 C9 H9 120.4 . . ?
C9 C10 C5 123.1(14) . . ?
C9 C10 H10 118.4 . . ?
C5 C10 H10 118.4 . . ?
C12 C11 C6 117.0(11) . . ?
C12 C11 Pt1 111.1(8) . . ?
C6 C11 Pt1 113.7(9) . . ?
C12 C11 H11 104.5 . . ?
C6 C11 H11 104.5 . . ?
Pt1 C11 H11 104.5 . . ?
C13 C12 C17 118.0(12) . . ?
C13 C12 C11 118.9(12) . . ?
C17 C12 C11 123.1(12) . . ?
C14 C13 C12 122.1(15) . . ?
C14 C13 H13 119.0 . . ?
C12 C13 H13 119.0 . . ?
C13 C14 C15 119.1(16) . . ?
C13 C14 H14 120.4 . . ?
C15 C14 H14 120.4 . . ?
C16 C15 C14 119.8(15) . . ?
C16 C15 H15 120.1 . . ?
C14 C15 H15 120.1 . . ?
C15 C16 C17 121.1(16) . . ?
C15 C16 H16 119.4 . . ?
C17 C16 H16 119.4 . . ?
C16 C17 C12 119.9(14) . . ?
C16 C17 H17 120.1 . . ?
C12 C17 H17 120.1 . . ?
N1 C18 C19 122.9(13) . . ?
N1 C18 H18 118.5 . . ?
C19 C18 H18 118.5 . . ?
C18 C19 C20 119.3(12) . . ?
C18 C19 H19 120.4 . . ?
C20 C19 H19 120.4 . . ?
C21 C20 C19 116.7(12) . . ?
C21 C20 C28 120.5(12) . . ?
C19 C20 C28 122.8(12) . . ?
C22 C21 C20 121.2(13) . . ?
C22 C21 H21 119.4 . . ?
C20 C21 H21 119.4 . . ?
N1 C22 C21 121.3(12) . . ?
N1 C22 C23 115.2(14) . . ?
C21 C22 C23 123.4(14) . . ?
N2 C23 C24 120.6(12) . . ?
N2 C23 C22 116.2(14) . . ?
C24 C23 C22 123.1(14) . . ?
C23 C24 C25 121.5(14) . . ?
C23 C24 H24 119.3 . . ?
C25 C24 H24 119.3 . . ?
C26 C25 C24 116.2(13) . . ?
C26 C25 C32 124.2(12) . . ?
C24 C25 C32 119.6(13) . . ?
C27 C26 C25 121.0(13) . . ?
C27 C26 H26 119.5 . . ?
C25 C26 H26 119.5 . . ?
N2 C27 C26 122.1(13) . . ?
N2 C27 H27 119.0 . . ?
C26 C27 H27 119.0 . . ?
C20 C28 C31 109.8(12) . . ?
C20 C28 C29 107.6(11) . . ?
C31 C28 C29 109.7(12) . . ?
C20 C28 C30 111.9(11) . . ?
C31 C28 C30 108.9(11) . . ?
C29 C28 C30 109.0(11) . . ?
C28 C29 H29A 109.5 . . ?
C28 C29 H29B 109.5 . . ?
H29A C29 H29B 109.5 . . ?
C28 C29 H29C 109.5 . . ?
H29A C29 H29C 109.5 . . ?
H29B C29 H29C 109.5 . . ?
C28 C30 H30A 109.5 . . ?
C28 C30 H30B 109.5 . . ?
H30A C30 H30B 109.5 . . ?
C28 C30 H30C 109.5 . . ?
H30A C30 H30C 109.5 . . ?
H30B C30 H30C 109.5 . . ?
C28 C31 H31A 109.5 . . ?
C28 C31 H31B 109.5 . . ?
H31A C31 H31B 109.5 . . ?
C28 C31 H31C 109.5 . . ?
H31A C31 H31C 109.5 . . ?
H31B C31 H31C 109.5 . . ?
C25 C32 C33 110.1(13) . . ?
C25 C32 C34 108.9(12) . . ?
C33 C32 C34 110.0(13) . . ?
C25 C32 C35 110.7(12) . . ?
C33 C32 C35 108.5(13) . . ?
C34 C32 C35 108.7(13) . . ?
C32 C33 H33A 109.5 . . ?
C32 C33 H33B 109.5 . . ?
H33A C33 H33B 109.5 . . ?
C32 C33 H33C 109.5 . . ?
H33A C33 H33C 109.5 . . ?
H33B C33 H33C 109.5 . . ?
C32 C34 H34A 109.5 . . ?
C32 C34 H34B 109.5 . . ?
H34A C34 H34B 109.5 . . ?
C32 C34 H34C 109.5 . . ?
H34A C34 H34C 109.5 . . ?
H34B C34 H34C 109.5 . . ?
C32 C35 H35A 109.5 . . ?
C32 C35 H35B 109.5 . . ?
H35A C35 H35B 109.5 . . ?
C32 C35 H35C 109.5 . . ?
H35A C35 H35C 109.5 . . ?
H35B C35 H35C 109.5 . . ?
O1S C1S C2S 122.0(15) . . ?
O1S C1S C3S 120.5(14) . . ?
C2S C1S C3S 117.4(14) . . ?
C1S C2S H2S1 109.5 . . ?
C1S C2S H2S2 109.5 . . ?
H2S1 C2S H2S2 109.5 . . ?
C1S C2S H2S3 109.5 . . ?
H2S1 C2S H2S3 109.5 . . ?
H2S2 C2S H2S3 109.5 . . ?
C1S C3S H3S1 109.5 . . ?
C1S C3S H3S2 109.5 . . ?
H3S1 C3S H3S2 109.5 . . ?
C1S C3S H3S3 109.5 . . ?
H3S1 C3S H3S3 109.5 . . ?
H3S2 C3S H3S3 109.5 . . ?
O2S C4S C5S 121.0(19) . . ?
O2S C4S C6S 123(2) . . ?
C5S C4S C6S 115.9(19) . . ?
C4S C5S H5S1 109.5 . . ?
C4S C5S H5S2 109.5 . . ?
H5S1 C5S H5S2 109.5 . . ?
C4S C5S H5S3 109.5 . . ?
H5S1 C5S H5S3 109.5 . . ?
H5S2 C5S H5S3 109.5 . . ?
C4S C6S H6S1 109.5 . . ?
C4S C6S H6S2 109.5 . . ?
H6S1 C6S H6S2 109.5 . . ?
C4S C6S H6S3 109.5 . . ?
H6S1 C6S H6S3 109.5 . . ?
H6S2 C6S H6S3 109.5 . . ?

loop_
_geom_torsion_atom_site_label_1
_geom_torsion_atom_site_label_2
_geom_torsion_atom_site_label_3
_geom_torsion_atom_site_label_4
_geom_torsion
_geom_torsion_site_symmetry_1
_geom_torsion_site_symmetry_2
_geom_torsion_site_symmetry_3
_geom_torsion_site_symmetry_4
_geom_torsion_publ_flag
Pt1 C1 C2 C3 82.3(14) . . . . ?
Pt1 C1 C2 C5 -42.9(16) . . . . ?
Pt1 C1 C2 C4 -163.9(9) . . . . ?
C3 C2 C5 C10 100.7(15) . . . . ?
C1 C2 C5 C10 -132.4(13) . . . . ?
C4 C2 C5 C10 -16.8(19) . . . . ?
C3 C2 C5 C6 -76.5(16) . . . . ?
C1 C2 C5 C6 50.4(17) . . . . ?
C4 C2 C5 C6 166.0(13) . . . . ?
C10 C5 C6 C7 0(2) . . . . ?
C2 C5 C6 C7 177.7(12) . . . . ?
C10 C5 C6 C11 -175.2(12) . . . . ?
C2 C5 C6 C11 2(2) . . . . ?
C5 C6 C7 C8 -1(2) . . . . ?
C11 C6 C7 C8 174.8(12) . . . . ?
C6 C7 C8 C9 1(2) . . . . ?
C7 C8 C9 C10 0(2) . . . . ?
C8 C9 C10 C5 0(2) . . . . ?
C6 C5 C10 C9 0(2) . . . . ?
C2 C5 C10 C9 -177.3(14) . . . . ?
C7 C6 C11 C12 -5.2(19) . . . . ?
C5 C6 C11 C12 170.3(12) . . . . ?
C7 C6 C11 Pt1 126.4(12) . . . . ?
C5 C6 C11 Pt1 -58.0(15) . . . . ?
C6 C11 C12 C13 -117.5(14) . . . . ?
Pt1 C11 C12 C13 109.7(12) . . . . ?
C6 C11 C12 C17 62.7(17) . . . . ?
Pt1 C11 C12 C17 -70.2(14) . . . . ?
C17 C12 C13 C14 -3(2) . . . . ?
C11 C12 C13 C14 177.7(12) . . . . ?
C12 C13 C14 C15 1(2) . . . . ?
C13 C14 C15 C16 1(2) . . . . ?
C14 C15 C16 C17 -2(2) . . . . ?
C15 C16 C17 C12 1(2) . . . . ?
C13 C12 C17 C16 1.3(19) . . . . ?
C11 C12 C17 C16 -178.8(13) . . . . ?
C22 N1 C18 C19 0(2) . . . . ?
Pt1 N1 C18 C19 -174.6(11) . . . . ?
N1 C18 C19 C20 2(2) . . . . ?
C18 C19 C20 C21 -2(2) . . . . ?
C18 C19 C20 C28 175.5(13) . . . . ?
C19 C20 C21 C22 1(2) . . . . ?
C28 C20 C21 C22 -176.5(14) . . . . ?
C18 N1 C22 C21 -1(2) . . . . ?
Pt1 N1 C22 C21 174.2(12) . . . . ?
C18 N1 C22 C23 176.0(14) . . . . ?
Pt1 N1 C22 C23 -8.4(19) . . . . ?
C20 C21 C22 N1 0(2) . . . . ?
C20 C21 C22 C23 -176.6(15) . . . . ?
C27 N2 C23 C24 1(2) . . . . ?
Pt1 N2 C23 C24 -176.4(11) . . . . ?
C27 N2 C23 C22 -175.5(14) . . . . ?
Pt1 N2 C23 C22 7(2) . . . . ?
N1 C22 C23 N2 1(2) . . . . ?
C21 C22 C23 N2 178.5(13) . . . . ?
N1 C22 C23 C24 -175.1(13) . . . . ?
C21 C22 C23 C24 2(3) . . . . ?
N2 C23 C24 C25 0(2) . . . . ?
C22 C23 C24 C25 176.0(16) . . . . ?
C23 C24 C25 C26 -1(2) . . . . ?
C23 C24 C25 C32 -178.3(14) . . . . ?
C24 C25 C26 C27 1(2) . . . . ?
C32 C25 C26 C27 178.5(14) . . . . ?
C23 N2 C27 C26 -1(2) . . . . ?
Pt1 N2 C27 C26 176.6(11) . . . . ?
C25 C26 C27 N2 -1(2) . . . . ?
C21 C20 C28 C31 -48.6(17) . . . . ?
C19 C20 C28 C31 133.7(14) . . . . ?
C21 C20 C28 C29 70.7(16) . . . . ?
C19 C20 C28 C29 -107.0(15) . . . . ?
C21 C20 C28 C30 -169.7(13) . . . . ?
C19 C20 C28 C30 12.6(19) . . . . ?
C26 C25 C32 C33 126.5(15) . . . . ?
C24 C25 C32 C33 -56.4(18) . . . . ?
C26 C25 C32 C34 -112.8(16) . . . . ?
C24 C25 C32 C34 64.3(18) . . . . ?
C26 C25 C32 C35 7(2) . . . . ?
C24 C25 C32 C35 -176.3(14) . . . . ?

loop_
_geom_hbond_atom_site_label_D
_geom_hbond_atom_site_label_H
_geom_hbond_atom_site_label_A
_geom_hbond_distance_DH
_geom_hbond_distance_HA
_geom_hbond_distance_DA
_geom_hbond_angle_DHA
_geom_hbond_site_symmetry_A
C18 H18 Br2 0.95 2.87 3.470(15) 122.4 .
C21 H21 O1S 0.95 2.43 3.368(17) 167.6 2_664
C24 H24 O1S 0.95 2.51 3.440(18) 165.4 2_664
C26 H26 Br1 0.95 3.08 3.864(14) 140.7 3
C3S H3S2 O2S 0.98 2.64 3.43(3) 137.9 .
C5S H5S1 Br1 0.98 3.11 3.96(2) 146.3 2_565
C6S H6S2 Br2 0.98 3.05 3.98(2) 157.3 4_556

_refine_diff_density_max         1.606
_refine_diff_density_min         -0.773
_refine_diff_density_rms         0.137
_shelx_res_file                  
;
TITL b21106 in P2(1)2(1)2(1)
    b21106.res
    created by SHELXL-2016/6 at 11:15:44 on 30-Apr-2021
CELL 0.71073 11.12873   13.61602   26.34510   90.0000   90.0000   90.0000
ZERR     4    0.00302    0.00316    0.00609    0.0000    0.0000    0.0000
LATT -1
SYMM 1/2-X, -Y, 1/2+Z
SYMM -X, 1/2+Y, 1/2-Z
SYMM 1/2+X, 1/2-Y, -Z
SFAC   C   H   N  BR  PT  O
UNIT 164 216   8   8   4  8
TEMP -163.150
SIZE 0.04 0.086 0.107
ACTA
MERG  0
RIGU
REM try to deal with naughty ADPs.
SIMU 0.02 C11 C12
SIMU 0.02 C11 C6
DELU 0.005 PT1 C1
REM omitted reflections chosen by beamstop_omit.py program:
REM Please verify reflections are blocked on the images
OMIT   0   0   2
OMIT   0   0   2
OMIT   0   0   2
OMIT   0   0   2
OMIT   0   1   1
OMIT   1   0   1
OMIT   1   0   1
OMIT   1   0   1
OMIT   1   0   1
OMIT   1   0   1
OMIT   0   1   2
OMIT   0   1   2
OMIT   0   1   2
OMIT   0   1   2
OMIT   0   1   2
OMIT   0   1   2
OMIT   1   1   0
OMIT   1   1   0
OMIT   1   1   0
OMIT   1   0   2
OMIT   1   0   2
OMIT   1   0   2
OMIT   1   0   2
OMIT   1   0   2
OMIT  -1  -1  -1
OMIT   1   1   1
OMIT   1   1   1
OMIT  -1  -1  -1
OMIT   1   1   1
OMIT  -1  -1  -1
OMIT  -1  -1  -1
OMIT  -1  -1  -2
OMIT   1   1   2
REM get rid of very negative intensities
OMIT  -5  -8  -5
OMIT -11  -3  -1
OMIT -10  -7  -8
OMIT  -5 -12  -2
REM omit this one.  On one image, close peaks, probably bad background
OMIT   4   1   2
L.S. 12 4
FMAP  2
PLAN 20
BOND $H
CONF
REM Instructions for potential hydrogen bonds
HTAB C18 Br2
EQIV $1 -x+3/2, -y+1, z-1/2
HTAB C21 O1S_$1
HTAB C24 O1S_$1
EQIV $2 -x, y+1/2, -z+1/2
HTAB C26 Br1_$2
HTAB C3S O2S
EQIV $3 -x+1/2, -y+1, z+1/2
HTAB C5S Br1_$3
EQIV $4 x+1/2, -y+1/2, -z+1
HTAB C6S Br2_$4
WGHT    0.054300
BASF   0.24785   0.15694
FVAR       0.26117
MOLE 1
PT1   5    0.119744    0.502752    0.287739    11.00000    0.01189    0.01316 =
         0.01404   -0.00090    0.00102   -0.00073
BR1   4   -0.093076    0.480244    0.248523    11.00000    0.01663    0.02397 =
         0.02571   -0.00233   -0.00216   -0.00225
BR2   4    0.078547    0.382711    0.354431    11.00000    0.02281    0.02029 =
         0.01997    0.00167    0.00339   -0.00460
N1    3    0.180860    0.395383    0.233383    11.00000    0.00797    0.01531 =
         0.01119    0.00005    0.00033    0.00073
N2    3    0.167692    0.589513    0.227421    11.00000    0.01656    0.01181 =
         0.01877    0.00126   -0.00035   -0.00057
C1    1    0.049234    0.610563    0.334708    11.00000    0.01312    0.01659 =
         0.02355   -0.00175    0.01525    0.00078
AFIX  23
H1A   2    0.009241    0.658656    0.312150    11.00000   -1.20000
H1B   2   -0.015307    0.578651    0.354628    11.00000   -1.20000
AFIX   0
C2    1    0.123991    0.671108    0.372876    11.00000    0.01761    0.01649 =
         0.01917   -0.00409    0.00267   -0.00045
C3    1    0.188657    0.758090    0.348672    11.00000    0.02619    0.01715 =
         0.02711    0.00314   -0.00375   -0.00197
AFIX 137
H3A   2    0.130090    0.799879    0.331202    11.00000   -1.50000
H3B   2    0.248008    0.733996    0.324174    11.00000   -1.50000
H3C   2    0.229415    0.796271    0.375089    11.00000   -1.50000
AFIX   0
C4    1    0.027756    0.716477    0.408196    11.00000    0.02280    0.02562 =
         0.02336   -0.00488    0.00008    0.00456
AFIX 137
H4A   2   -0.029339    0.754746    0.387926    11.00000   -1.50000
H4B   2    0.066802    0.759518    0.433032    11.00000   -1.50000
H4C   2   -0.015145    0.663899    0.425998    11.00000   -1.50000
AFIX   0
C5    1    0.213968    0.605952    0.401918    11.00000    0.01333    0.01376 =
         0.02103   -0.00094    0.00587   -0.00404
C6    1    0.291338    0.541562    0.376102    11.00000    0.01643    0.01107 =
         0.01882    0.00015    0.00115   -0.00792
C7    1    0.374059    0.486893    0.404016    11.00000    0.01545    0.01315 =
         0.02307    0.00057    0.00145   -0.00490
AFIX  43
H7    2    0.425722    0.442689    0.386635    11.00000   -1.20000
AFIX   0
C8    1    0.383411    0.494943    0.456411    11.00000    0.02265    0.02122 =
         0.02249    0.00335   -0.00236   -0.00074
AFIX  43
H8    2    0.441160    0.457568    0.474634    11.00000   -1.20000
AFIX   0
C9    1    0.306285    0.559005    0.481675    11.00000    0.03440    0.03079 =
         0.01738   -0.00352   -0.00367   -0.00021
AFIX  43
H9    2    0.310301    0.565698    0.517529    11.00000   -1.20000
AFIX   0
C10   1    0.224202    0.612480    0.454058    11.00000    0.02516    0.01869 =
         0.02349   -0.00428    0.00216    0.00253
AFIX  43
H10   2    0.172098    0.655952    0.471695    11.00000   -1.20000
AFIX   0
C11   1    0.289945    0.537949    0.318773    11.00000    0.01775    0.01229 =
         0.01808   -0.00006    0.00155   -0.00210
AFIX  13
H11   2    0.304636    0.607352    0.308021    11.00000   -1.20000
AFIX   0
C12   1    0.388271    0.479998    0.293403    11.00000    0.01051    0.02580 =
         0.01330   -0.00552   -0.00744    0.00345
C13   1    0.468295    0.528581    0.261674    11.00000    0.02346    0.03586 =
         0.01416   -0.01088   -0.00236   -0.00466
AFIX  43
H13   2    0.457422    0.596802    0.255673    11.00000   -1.20000
AFIX   0
C14   1    0.563443    0.480714    0.238506    11.00000    0.02544    0.06733 =
         0.01844   -0.01587   -0.00147    0.00156
AFIX  43
H14   2    0.617862    0.515919    0.217511    11.00000   -1.20000
AFIX   0
C15   1    0.578235    0.380726    0.246355    11.00000    0.01351    0.06321 =
         0.03544   -0.02040   -0.00234    0.01193
AFIX  43
H15   2    0.643905    0.347104    0.231229    11.00000   -1.20000
AFIX   0
C16   1    0.497284    0.330296    0.276194    11.00000    0.02986    0.03842 =
         0.03632   -0.01619   -0.00740    0.01226
AFIX  43
H16   2    0.506108    0.261388    0.280445    11.00000   -1.20000
AFIX   0
C17   1    0.403222    0.378448    0.300099    11.00000    0.01578    0.03028 =
         0.01716   -0.00727   -0.00138    0.00698
AFIX  43
H17   2    0.348987    0.342785    0.320973    11.00000   -1.20000
AFIX   0
C18   1    0.178452    0.297567    0.237674    11.00000    0.01824    0.01290 =
         0.01992    0.00317   -0.00069    0.00107
AFIX  43
H18   2    0.140267    0.269453    0.266467    11.00000   -1.20000
AFIX   0
C19   1    0.229047    0.235551    0.202080    11.00000    0.01655    0.00435 =
         0.02198   -0.00016   -0.00070   -0.00513
AFIX  43
H19   2    0.223622    0.166346    0.206046    11.00000   -1.20000
AFIX   0
C20   1    0.288628    0.276008    0.159942    11.00000    0.00824    0.01259 =
         0.01565    0.00036   -0.00650   -0.00243
C21   1    0.288543    0.377499    0.156071    11.00000    0.01196    0.01342 =
         0.01269    0.00272   -0.00025   -0.00276
AFIX  43
H21   2    0.326325    0.407811    0.127784    11.00000   -1.20000
AFIX   0
C22   1    0.234677    0.435273    0.192486    11.00000    0.01372    0.01279 =
         0.01148    0.00062   -0.00439    0.00236
C23   1    0.226339    0.543145    0.188812    11.00000    0.00964    0.01614 =
         0.01138   -0.00043   -0.00091   -0.00242
C24   1    0.268835    0.596047    0.147306    11.00000    0.02043    0.01467 =
         0.01215   -0.00104    0.00024    0.00019
AFIX  43
H24   2    0.309671    0.562362    0.120855    11.00000   -1.20000
AFIX   0
C25   1    0.252791    0.697407    0.143690    11.00000    0.01408    0.01211 =
         0.01590   -0.00209   -0.00320    0.00168
C26   1    0.190592    0.741819    0.183437    11.00000    0.02524    0.00542 =
         0.02185   -0.00165   -0.00162   -0.00292
AFIX  43
H26   2    0.175778    0.810503    0.182428    11.00000   -1.20000
AFIX   0
C27   1    0.150218    0.687593    0.224212    11.00000    0.02539    0.01101 =
         0.01933   -0.00073   -0.00017    0.00325
AFIX  43
H27   2    0.108829    0.720153    0.250885    11.00000   -1.20000
AFIX   0
C28   1    0.354849    0.213473    0.120835    11.00000    0.01754    0.00885 =
         0.02316   -0.00090   -0.00067    0.00184
C29   1    0.490358    0.228204    0.129390    11.00000    0.01917    0.01700 =
         0.02319   -0.00015    0.00161    0.00457
AFIX 137
H29A  2    0.509454    0.298393    0.127741    11.00000   -1.50000
H29B  2    0.535324    0.193112    0.103047    11.00000   -1.50000
H29C  2    0.512644    0.202495    0.162835    11.00000   -1.50000
AFIX   0
C30   1    0.324799    0.103173    0.126452    11.00000    0.01743    0.01311 =
         0.03453    0.00199    0.00256    0.00040
AFIX 137
H30A  2    0.346163    0.081120    0.160692    11.00000   -1.50000
H30B  2    0.370559    0.065374    0.101383    11.00000   -1.50000
H30C  2    0.238624    0.093095    0.120841    11.00000   -1.50000
AFIX   0
C31   1    0.321182    0.246832    0.067252    11.00000    0.02220    0.01709 =
         0.02230   -0.00161   -0.00146    0.00164
AFIX 137
H31A  2    0.234677    0.237921    0.062034    11.00000   -1.50000
H31B  2    0.365541    0.207605    0.042321    11.00000   -1.50000
H31C  2    0.341758    0.316345    0.063071    11.00000   -1.50000
AFIX   0
C32   1    0.297804    0.751766    0.096736    11.00000    0.02465    0.01554 =
         0.02043    0.00204    0.00301    0.00011
C33   1    0.432585    0.732733    0.089259    11.00000    0.03217    0.01653 =
         0.02885    0.00674    0.01171   -0.00271
AFIX 137
H33A  2    0.459394    0.763884    0.057695    11.00000   -1.50000
H33B  2    0.447047    0.661830    0.087373    11.00000   -1.50000
H33C  2    0.477370    0.760333    0.117936    11.00000   -1.50000
AFIX   0
C34   1    0.227228    0.715550    0.050074    11.00000    0.03527    0.01922 =
         0.02621    0.00559   -0.00518   -0.00292
AFIX 137
H34A  2    0.140930    0.723845    0.056112    11.00000   -1.50000
H34B  2    0.244867    0.645953    0.044210    11.00000   -1.50000
H34C  2    0.250972    0.753803    0.020203    11.00000   -1.50000
AFIX   0
C35   1    0.278087    0.863197    0.102385    11.00000    0.03853    0.01433 =
         0.02786    0.00675    0.00768   -0.00133
AFIX 137
H35A  2    0.321682    0.887034    0.132266    11.00000   -1.50000
H35B  2    0.192113    0.876614    0.106472    11.00000   -1.50000
H35C  2    0.307922    0.896843    0.072012    11.00000   -1.50000
AFIX   0
MOLE 2
O1S   6    1.037245    0.521126    0.565595    11.00000    0.04724    0.02477 =
         0.03181   -0.00247   -0.01721   -0.00208
C1S   1    0.967380    0.519939    0.530543    11.00000    0.03233    0.02144 =
         0.02644    0.00712   -0.00021   -0.00943
C2S   1    0.978640    0.447960    0.487714    11.00000    0.05187    0.03829 =
         0.02488   -0.00554   -0.00652   -0.00601
AFIX 137
H2S1  2    1.058278    0.417306    0.488730    11.00000   -1.50000
H2S2  2    0.968297    0.482322    0.455322    11.00000   -1.50000
H2S3  2    0.916703    0.397221    0.491105    11.00000   -1.50000
AFIX   0
C3S   1    0.863797    0.590851    0.528805    11.00000    0.03836    0.05648 =
         0.04435    0.00540   -0.00522    0.01705
AFIX 137
H3S1  2    0.845449    0.613488    0.563255    11.00000   -1.50000
H3S2  2    0.793173    0.558001    0.514470    11.00000   -1.50000
H3S3  2    0.885292    0.647257    0.507558    11.00000   -1.50000
AFIX   0
MOLE 3
O2S   6    0.656010    0.405628    0.535699    11.00000    0.10704    0.09666 =
         0.05004   -0.00355    0.02284    0.02442
C4S   1    0.646300    0.403727    0.580697    11.00000    0.03702    0.05086 =
         0.04423   -0.00349    0.00181   -0.00981
C5S   1    0.537489    0.440689    0.605798    11.00000    0.03098    0.13398 =
         0.05764   -0.03035    0.00450   -0.00611
AFIX 137
H5S1  2    0.560119    0.486941    0.632648    11.00000   -1.50000
H5S2  2    0.493074    0.385587    0.620653    11.00000   -1.50000
H5S3  2    0.486668    0.474204    0.580841    11.00000   -1.50000
AFIX   0
C6S   1    0.743154    0.369524    0.614685    11.00000    0.04595    0.10006 =
         0.09780    0.03276   -0.00884   -0.01007
AFIX 137
H6S1  2    0.816288    0.357980    0.594843    11.00000   -1.50000
H6S2  2    0.718479    0.308286    0.631219    11.00000   -1.50000
H6S3  2    0.758974    0.419607    0.640552    11.00000   -1.50000
MOLE 0
AFIX   0
HKLF 5


REM  b21106 in P2(1)2(1)2(1)
REM R1 =  0.0510 for   23170 Fo > 4sig(Fo)  and  0.0725 for all   28593 data
REM    447 parameters refined using    421 restraints

END

WGHT      0.0543      0.0000

REM Highest difference peak  1.606,  deepest hole -0.773,  1-sigma level  0.137
Q1    1   0.1266  0.5083  0.3256  11.00000  0.05    1.29
Q2    1   0.1102  0.5035  0.2520  11.00000  0.05    1.04
Q3    1   0.1259  0.4210  0.2848  11.00000  0.05    0.70
Q4    1  -0.0771  0.4756  0.2102  11.00000  0.05    0.66
Q5    1   0.3539  0.0152  0.2078  11.00000  0.05    0.63
Q6    1   0.3773  0.4965  0.6350  11.00000  0.05    0.62
Q7    1  -0.0930  0.6197  0.2298  11.00000  0.05    0.62
Q8    1  -0.0772  0.4923  0.2886  11.00000  0.05    0.62
Q9    1   0.2181  0.5250  0.2931  11.00000  0.05    0.59
Q10   1   0.0232  0.5027  0.2888  11.00000  0.05    0.58
Q11   1  -0.0638  0.4965  0.3269  11.00000  0.05    0.57
Q12   1   0.0814  0.5079  0.2127  11.00000  0.05    0.55
Q13   1   0.0680  0.3749  0.3175  11.00000  0.05    0.53
Q14   1   0.1584  0.5825  0.2571  11.00000  0.05    0.51
Q15   1   0.2229  0.4236  0.2164  11.00000  0.05    0.51
Q16   1   0.0431  0.5206  0.3142  11.00000  0.05    0.50
Q17   1   0.8536  0.4849  0.6246  11.00000  0.05    0.49
Q18   1  -0.0604  0.6384  0.4252  11.00000  0.05    0.49
Q19   1  -0.0425  0.5564  0.2906  11.00000  0.05    0.48
Q20   1   0.1634  0.5602  0.2029  11.00000  0.05    0.47
;

_shelx_res_checksum              39075
_diffrn_detector                 'CCD plate'
_diffrn_detector_type            'Bruker Apex2'


_diffrn_measurement_device       '\k-geometry diffractometer'
_exptl_crystal_recrystallization_method 
'Re-crystallisation from solvent: acetone'
####################################################################### 
# 
# This file contains crystal structure data downloaded from the 
# Cambridge Structural Database (CSD) hosted by the Cambridge 
# Crystallographic Data Centre (CCDC).
# 
# Full information about CCDC data access policies and citation 
# guidelines are available at http://www.ccdc.cam.ac.uk/access/V1 
# 
# Audit and citation data items may have been added by the CCDC. 
# Please retain this information to preserve the provenance of 
# this file and to allow appropriate attribution of the data. 
# 
#######################################################################

data_complex_4
_audit_block_doi                 10.5517/ccdc.csd.cc29kq3q
_database_code_depnum_ccdc_archive 'CCDC 2132183'
loop_
_audit_author_name
_audit_author_address
'Richard Puddephatt'
;University of Western Ontario
Canada
;
_audit_update_record             
;
2022-01-03 deposited with the CCDC.	2026-04-15 downloaded from the CCDC.
;
_audit_creation_method           SHELXL-2016/6
_shelx_SHELXL_version_number     2016/6
_chemical_name_systematic        ?
_chemical_name_common            ?
_chemical_melting_point          ?
_chemical_formula_moiety         ?
_chemical_formula_sum            'C33.50 H35 Br2 Cl N2 Pt'
_chemical_formula_weight         855.99
loop_
_atom_type_symbol
_atom_type_description
_atom_type_scat_dispersion_real
_atom_type_scat_dispersion_imag
_atom_type_scat_source
C C 0.0033 0.0016 'International Tables Vol C Tables 4.2.6.8 and 6.1.1.4'
H H 0.0000 0.0000 'International Tables Vol C Tables 4.2.6.8 and 6.1.1.4'
Br Br -0.2901 2.4595 'International Tables Vol C Tables 4.2.6.8 and 6.1.1.4'
Cl Cl 0.1484 0.1585 'International Tables Vol C Tables 4.2.6.8 and 6.1.1.4'
N N 0.0061 0.0033 'International Tables Vol C Tables 4.2.6.8 and 6.1.1.4'
Pt Pt -1.7033 8.3905 'International Tables Vol C Tables 4.2.6.8 and 6.1.1.4'

_space_group_crystal_system      triclinic
_space_group_IT_number           2
_space_group_name_H-M_alt        'P -1'
_space_group_name_Hall           '-P 1'
_shelx_space_group_comment       
;
The symmetry employed for this shelxl refinement is uniquely defined
by the following loop, which should always be used as a source of
symmetry information in preference to the above space-group names.
They are only intended as comments.
;

loop_
_space_group_symop_operation_xyz
'x, y, z'
'-x, -y, -z'

_cell_length_a                   13.292(4)
_cell_length_b                   13.325(3)
_cell_length_c                   19.049(6)
_cell_angle_alpha                108.025(5)
_cell_angle_beta                 90.548(4)
_cell_angle_gamma                96.956(12)
_cell_volume                     3180.8(16)
_cell_formula_units_Z            4
_cell_measurement_temperature    110
_cell_measurement_reflns_used    9432
_cell_measurement_theta_min      2.33
_cell_measurement_theta_max      30.67
_exptl_crystal_description       prism
_exptl_crystal_colour            yellow
_exptl_crystal_density_meas      ?
_exptl_crystal_density_method    ?
_exptl_crystal_density_diffrn    1.787
_exptl_crystal_F_000             1660
_exptl_transmission_factor_min   ?
_exptl_transmission_factor_max   ?
_exptl_crystal_size_max          0.217
_exptl_crystal_size_mid          0.160
_exptl_crystal_size_min          0.049
_exptl_absorpt_coefficient_mu    7.033
_shelx_estimated_absorpt_T_min   0.311
_shelx_estimated_absorpt_T_max   0.724
_exptl_absorpt_correction_type   multi-scan
_exptl_absorpt_correction_T_min  0.4776
_exptl_absorpt_correction_T_max  0.7471
_exptl_absorpt_process_details   SADABS
_exptl_absorpt_special_details   ?
_diffrn_ambient_temperature      110
_diffrn_radiation_wavelength     0.71073
_diffrn_radiation_type           MoK\a
_diffrn_source                   'sealed tube'
_diffrn_measurement_device_type  'Bruker Kappa Axis Apex2'
_diffrn_measurement_method       'phi and omega scans'
_diffrn_detector_area_resol_mean ?
_diffrn_reflns_number            324438
_diffrn_reflns_av_unetI/netI     0.0389
_diffrn_reflns_av_R_equivalents  0.0736
_diffrn_reflns_limit_h_min       -22
_diffrn_reflns_limit_h_max       22
_diffrn_reflns_limit_k_min       -22
_diffrn_reflns_limit_k_max       22
_diffrn_reflns_limit_l_min       -31
_diffrn_reflns_limit_l_max       31
_diffrn_reflns_theta_min         2.794
_diffrn_reflns_theta_max         36.351
_diffrn_reflns_theta_full        25.242
_diffrn_measured_fraction_theta_max 0.998
_diffrn_measured_fraction_theta_full 0.998
_diffrn_reflns_Laue_measured_fraction_max 0.998
_diffrn_reflns_Laue_measured_fraction_full 0.998
_diffrn_reflns_point_group_measured_fraction_max 0.998
_diffrn_reflns_point_group_measured_fraction_full 0.998
_reflns_number_total             30855
_reflns_number_gt                23736
_reflns_threshold_expression     'I > 2\s(I)'
_reflns_Friedel_coverage         0.000
_reflns_Friedel_fraction_max     .
_reflns_Friedel_fraction_full    .
_reflns_special_details          
;
 Reflections were merged by SHELXL according to the crystal
 class for the calculation of statistics and refinement.
 
 Structure factors included contributions from the .fab file.
 
 _reflns_Friedel_fraction is defined as the number of unique
 Friedel pairs measured divided by the number that would be
 possible theoretically, ignoring centric projections and
 systematic absences.
;

_computing_data_collection       Apex3
_computing_cell_refinement       SAINT
_computing_data_reduction        SAINT
_computing_structure_solution    SHELXT
_computing_structure_refinement  SHELXL
_computing_molecular_graphics    Mercury
_computing_publication_material  cif2tables.py
_refine_special_details          ?
_refine_ls_structure_factor_coef Fsqd
_refine_ls_matrix_type           full
_refine_ls_weighting_scheme      calc
_refine_ls_weighting_details     
'w=1/[\s^2^(Fo^2^)+(0.0218P)^2^+1.6262P] where P=(Fo^2^+2Fc^2^)/3'
_atom_sites_solution_primary     dual
_atom_sites_solution_secondary   difmap
_atom_sites_solution_hydrogens   geom
_refine_ls_hydrogen_treatment    constr
_refine_ls_extinction_method     none
_refine_ls_extinction_coef       .
_refine_ls_number_reflns         30855
_refine_ls_number_parameters     734
_refine_ls_number_restraints     744
_refine_ls_R_factor_all          0.0470
_refine_ls_R_factor_gt           0.0275
_refine_ls_wR_factor_ref         0.0581
_refine_ls_wR_factor_gt          0.0534
_refine_ls_goodness_of_fit_ref   1.013
_refine_ls_restrained_S_all      1.001
_refine_ls_shift/su_max          0.006
_refine_ls_shift/su_mean         0.000
loop_
_atom_site_label
_atom_site_type_symbol
_atom_site_fract_x
_atom_site_fract_y
_atom_site_fract_z
_atom_site_U_iso_or_equiv
_atom_site_adp_type
_atom_site_occupancy
_atom_site_site_symmetry_order
_atom_site_calc_flag
_atom_site_refinement_flags_posn
_atom_site_refinement_flags_adp
_atom_site_refinement_flags_occupancy
_atom_site_disorder_assembly
_atom_site_disorder_group
Pt1A Pt 0.54515(2) 0.18180(2) 0.32552(2) 0.01607(2) Uani 1 1 d . . . . .
Br1A Br 0.72071(2) 0.13140(2) 0.35492(2) 0.02399(4) Uani 1 1 d . . . . .
Br2A Br 0.61295(2) 0.36945(2) 0.35619(2) 0.02730(5) Uani 1 1 d . . . . .
N1A N 0.50640(13) 0.19250(13) 0.43747(9) 0.0168(3) Uani 1 1 d . . . . .
N2A N 0.48259(13) 0.02911(13) 0.31293(9) 0.0177(3) Uani 1 1 d . . . . .
C1A C 0.59077(16) 0.1600(2) 0.21920(12) 0.0245(4) Uani 1 1 d . . . . .
H1A1 H 0.654976 0.208139 0.223387 0.029 Uiso 1 1 calc R U . . .
H1A2 H 0.608231 0.086533 0.200751 0.029 Uiso 1 1 calc R U . . .
C2A C 0.52388(17) 0.1751(2) 0.15682(12) 0.0242(4) Uani 1 1 d . . . . .
C3A C 0.44693(17) 0.07577(19) 0.11792(12) 0.0250(4) Uani 1 1 d . . . . .
H3A1 H 0.399385 0.061489 0.153735 0.037 Uiso 1 1 calc R U . . .
H3A2 H 0.483377 0.014214 0.097658 0.037 Uiso 1 1 calc R U . . .
H3A3 H 0.409323 0.088733 0.077760 0.037 Uiso 1 1 calc R U . . .
C4A C 0.59923(19) 0.1870(3) 0.09752(14) 0.0364(6) Uani 1 1 d . . . . .
H4A1 H 0.561374 0.186016 0.052868 0.055 Uiso 1 1 calc R U . . .
H4A2 H 0.639994 0.127862 0.085510 0.055 Uiso 1 1 calc R U . . .
H4A3 H 0.644011 0.254519 0.116646 0.055 Uiso 1 1 calc R U . . .
C5A C 0.46660(17) 0.27144(18) 0.18460(12) 0.0235(4) Uani 1 1 d . . . . .
C6A C 0.40553(16) 0.28373(17) 0.24605(12) 0.0206(4) Uani 1 1 d . . . . .
C7A C 0.34378(18) 0.36539(17) 0.26337(13) 0.0243(4) Uani 1 1 d . . . . .
H7A H 0.300164 0.371885 0.303311 0.029 Uiso 1 1 calc R U . . .
C8A C 0.3447(2) 0.43674(18) 0.22380(14) 0.0322(5) Uani 1 1 d . . . . .
H8A H 0.301341 0.490659 0.236013 0.039 Uiso 1 1 calc R U . . .
C9A C 0.4090(2) 0.4292(2) 0.16657(15) 0.0368(6) Uani 1 1 d . . . . .
H9A H 0.412070 0.479513 0.140354 0.044 Uiso 1 1 calc R U . . .
C10A C 0.4690(2) 0.3476(2) 0.14747(14) 0.0325(5) Uani 1 1 d . . . . .
H10A H 0.513233 0.343163 0.108016 0.039 Uiso 1 1 calc R U . . .
C11A C 0.39974(15) 0.20576(16) 0.28985(11) 0.0177(3) Uani 1 1 d . . . . .
H11A H 0.370695 0.135633 0.254089 0.021 Uiso 1 1 calc R U . . .
C12A C 0.33096(15) 0.22460(16) 0.35310(11) 0.0181(4) Uani 1 1 d . . . . .
C13A C 0.34168(17) 0.31905(18) 0.41293(12) 0.0230(4) Uani 1 1 d . . . . .
H13A H 0.391602 0.376234 0.412491 0.028 Uiso 1 1 calc R U . . .
C14A C 0.28038(19) 0.3301(2) 0.47276(13) 0.0286(5) Uani 1 1 d . . . . .
H14A H 0.288475 0.394740 0.512705 0.034 Uiso 1 1 calc R U . . .
C15A C 0.20764(18) 0.2476(2) 0.47449(13) 0.0307(5) Uani 1 1 d . . . . .
H15A H 0.166406 0.255064 0.515801 0.037 Uiso 1 1 calc R U . . .
C16A C 0.19512(17) 0.1539(2) 0.41565(13) 0.0283(5) Uani 1 1 d . . . . .
H16A H 0.145379 0.096944 0.416785 0.034 Uiso 1 1 calc R U . . .
C17A C 0.25518(16) 0.14300(18) 0.35494(12) 0.0214(4) Uani 1 1 d . . . . .
H17A H 0.244568 0.079338 0.314245 0.026 Uiso 1 1 calc R U . . .
C18A C 0.52102(16) 0.27496(17) 0.49840(12) 0.0213(4) Uani 1 1 d . . . . .
H18A H 0.562682 0.337301 0.496768 0.026 Uiso 1 1 calc R U . . .
C19A C 0.47798(18) 0.27492(18) 0.56538(12) 0.0243(4) Uani 1 1 d . . . . .
C20A C 0.41917(17) 0.1836(2) 0.56950(12) 0.0238(4) Uani 1 1 d . . . . .
C21A C 0.40660(15) 0.09295(18) 0.50541(12) 0.0199(4) Uani 1 1 d . . . . .
C22A C 0.34791(17) -0.0066(2) 0.50149(14) 0.0264(5) Uani 1 1 d . . . . .
H22A H 0.316072 -0.014208 0.544309 0.032 Uiso 1 1 calc R U . . .
C23A C 0.33687(17) -0.08932(19) 0.43864(15) 0.0270(5) Uani 1 1 d . . . . .
H23A H 0.298051 -0.154030 0.438685 0.032 Uiso 1 1 calc R U . . .
C24A C 0.38178(16) -0.08330(16) 0.37136(13) 0.0219(4) Uani 1 1 d . . . . .
C25A C 0.37340(17) -0.16827(17) 0.30414(15) 0.0281(5) Uani 1 1 d . . . . .
C26A C 0.42507(19) -0.15378(18) 0.24491(14) 0.0289(5) Uani 1 1 d . . . . .
C27A C 0.47741(17) -0.05346(17) 0.25141(12) 0.0234(4) Uani 1 1 d . . . . .
H27A H 0.511014 -0.043783 0.209739 0.028 Uiso 1 1 calc R U . . .
C28A C 0.43829(15) 0.01407(16) 0.37369(11) 0.0176(3) Uani 1 1 d . . . . .
C29A C 0.45117(14) 0.10200(15) 0.44067(11) 0.0162(3) Uani 1 1 d . . . . .
C30A C 0.4895(2) 0.3772(2) 0.62873(15) 0.0379(6) Uani 1 1 d . . . . .
H30A H 0.424385 0.405697 0.635621 0.057 Uiso 1 1 calc R U . . .
H30B H 0.540720 0.429032 0.617853 0.057 Uiso 1 1 calc R U . . .
H30C H 0.510813 0.363613 0.673961 0.057 Uiso 1 1 calc R U . . .
C31A C 0.3659(2) 0.1814(2) 0.63848(13) 0.0340(6) Uani 1 1 d . . . . .
H31A H 0.405064 0.231220 0.681770 0.051 Uiso 1 1 calc R U . . .
H31B H 0.360023 0.109327 0.642395 0.051 Uiso 1 1 calc R U . . .
H31C H 0.298066 0.202262 0.636210 0.051 Uiso 1 1 calc R U . . .
C32A C 0.3081(2) -0.27199(19) 0.2962(2) 0.0424(7) Uani 1 1 d . . . . .
H32A H 0.251318 -0.281633 0.260550 0.064 Uiso 1 1 calc R U . . .
H32B H 0.281672 -0.271080 0.344268 0.064 Uiso 1 1 calc R U . . .
H32C H 0.348652 -0.330804 0.278771 0.064 Uiso 1 1 calc R U . . .
C33A C 0.4248(2) -0.2402(2) 0.17267(17) 0.0443(7) Uani 1 1 d . . . . .
H33A H 0.460410 -0.297050 0.179423 0.066 Uiso 1 1 calc R U . . .
H33B H 0.459141 -0.211136 0.136547 0.066 Uiso 1 1 calc R U . . .
H33C H 0.354610 -0.269062 0.154725 0.066 Uiso 1 1 calc R U . . .
Pt1B Pt 1.00806(2) 0.83653(2) 0.18858(2) 0.01490(2) Uani 1 1 d . . . . .
Br1B Br 1.19539(2) 0.89410(2) 0.16204(2) 0.01972(4) Uani 1 1 d . . . . .
Br2B Br 1.03901(2) 0.65076(2) 0.15738(2) 0.02075(4) Uani 1 1 d . . . . .
N1B N 0.96581(13) 0.82578(13) 0.07662(9) 0.0174(3) Uani 1 1 d . . . . .
N2B N 0.97766(13) 0.98822(13) 0.20185(9) 0.0173(3) Uani 1 1 d . . . . .
C1B C 1.05712(16) 0.85796(17) 0.29632(11) 0.0194(4) Uani 1 1 d . . . . .
H1B1 H 1.113373 0.814670 0.293361 0.023 Uiso 1 1 calc R U . . .
H1B2 H 1.087338 0.933345 0.317075 0.023 Uiso 1 1 calc R U . . .
C2B C 0.98604(16) 0.83399(17) 0.35484(11) 0.0204(4) Uani 1 1 d . . . . .
C3B C 0.92743(17) 0.92806(18) 0.39411(12) 0.0231(4) Uani 1 1 d . . . . .
H3B1 H 0.882989 0.941977 0.357783 0.035 Uiso 1 1 calc R U . . .
H3B2 H 0.975858 0.991755 0.417369 0.035 Uiso 1 1 calc R U . . .
H3B3 H 0.886417 0.909904 0.432002 0.035 Uiso 1 1 calc R U . . .
C4B C 1.05832(18) 0.8237(2) 0.41539(12) 0.0256(4) Uani 1 1 d . . . . .
H4B1 H 1.019784 0.820402 0.458408 0.038 Uiso 1 1 calc R U . . .
H4B2 H 1.110958 0.885496 0.430039 0.038 Uiso 1 1 calc R U . . .
H4B3 H 1.090120 0.758573 0.396189 0.038 Uiso 1 1 calc R U . . .
C5B C 0.91127(16) 0.73249(17) 0.32141(11) 0.0196(4) Uani 1 1 d . . . . .
C6B C 0.84791(16) 0.72015(17) 0.25848(11) 0.0196(4) Uani 1 1 d . . . . .
C7B C 0.77485(17) 0.62989(18) 0.23384(12) 0.0238(4) Uani 1 1 d . . . . .
H7B H 0.730321 0.622439 0.192719 0.029 Uiso 1 1 calc R U . . .
C8B C 0.76585(19) 0.55123(19) 0.26786(13) 0.0272(5) Uani 1 1 d . . . . .
H8B H 0.715479 0.491055 0.250396 0.033 Uiso 1 1 calc R U . . .
C9B C 0.83090(19) 0.56119(18) 0.32746(13) 0.0271(5) Uani 1 1 d . . . . .
H9B H 0.826744 0.507019 0.350459 0.032 Uiso 1 1 calc R U . . .
C10B C 0.90233(18) 0.65109(18) 0.35338(12) 0.0242(4) Uani 1 1 d . . . . .
H10B H 0.946639 0.657271 0.394350 0.029 Uiso 1 1 calc R U . . .
C11B C 0.85650(15) 0.80491(16) 0.22064(11) 0.0182(4) Uani 1 1 d . . . . .
H11B H 0.844419 0.871660 0.259824 0.022 Uiso 1 1 calc R U . . .
C12B C 0.78141(15) 0.79328(17) 0.15833(12) 0.0197(4) Uani 1 1 d . . . . .
C13B C 0.76685(16) 0.70334(18) 0.09506(12) 0.0229(4) Uani 1 1 d . . . . .
H13B H 0.802308 0.644428 0.091838 0.027 Uiso 1 1 calc R U . . .
C14B C 0.70090(18) 0.7000(2) 0.03719(13) 0.0286(5) Uani 1 1 d . . . . .
H14B H 0.690917 0.638325 -0.005005 0.034 Uiso 1 1 calc R U . . .
C15B C 0.64961(18) 0.7854(2) 0.04015(14) 0.0326(5) Uani 1 1 d . . . . .
H15B H 0.605428 0.783059 0.000032 0.039 Uiso 1 1 calc R U . . .
C16B C 0.66355(18) 0.8746(2) 0.10269(14) 0.0308(5) Uani 1 1 d . . . . .
H16B H 0.628674 0.933709 0.105215 0.037 Uiso 1 1 calc R U . . .
C17B C 0.72785(16) 0.87819(18) 0.16137(12) 0.0235(4) Uani 1 1 d . . . . .
H17B H 0.735523 0.939142 0.204136 0.028 Uiso 1 1 calc R U . . .
C18B C 0.96065(16) 0.74288(16) 0.01605(11) 0.0193(4) Uani 1 1 d . . . . .
H18B H 0.988245 0.681398 0.018356 0.023 Uiso 1 1 calc R U . . .
C19B C 0.91631(16) 0.74137(17) -0.05158(11) 0.0210(4) Uani 1 1 d . . . . .
C20B C 0.87894(15) 0.83170(17) -0.05664(11) 0.0197(4) Uani 1 1 d . . . . .
C21B C 0.88719(15) 0.92278(16) 0.00730(11) 0.0182(4) Uani 1 1 d . . . . .
C22B C 0.85262(16) 1.02192(17) 0.01014(12) 0.0218(4) Uani 1 1 d . . . . .
H22B H 0.823296 1.029310 -0.033374 0.026 Uiso 1 1 calc R U . . .
C23B C 0.86086(16) 1.10535(17) 0.07354(13) 0.0225(4) Uani 1 1 d . . . . .
H23B H 0.837126 1.169558 0.072986 0.027 Uiso 1 1 calc R U . . .
C24B C 0.90409(15) 1.09994(16) 0.14125(12) 0.0195(4) Uani 1 1 d . . . . .
C25B C 0.91438(16) 1.18550(16) 0.20898(13) 0.0222(4) Uani 1 1 d . . . . .
C26B C 0.96091(16) 1.17001(17) 0.26980(12) 0.0220(4) Uani 1 1 d . . . . .
C27B C 0.98975(16) 1.07026(16) 0.26403(12) 0.0197(4) Uani 1 1 d . . . . .
H27B H 1.019461 1.060535 0.306625 0.024 Uiso 1 1 calc R U . . .
C28B C 0.93789(15) 1.00333(15) 0.13990(11) 0.0164(3) Uani 1 1 d . . . . .
C29B C 0.93115(15) 0.91558(15) 0.07285(11) 0.0167(3) Uani 1 1 d . . . . .
C30B C 0.9051(2) 0.63807(19) -0.11420(13) 0.0297(5) Uani 1 1 d . . . . .
H30D H 0.833144 0.609075 -0.123642 0.045 Uiso 1 1 calc R U . . .
H30E H 0.942642 0.587121 -0.100900 0.045 Uiso 1 1 calc R U . . .
H30F H 0.932191 0.650842 -0.158782 0.045 Uiso 1 1 calc R U . . .
C31B C 0.82552(18) 0.83058(19) -0.12691(12) 0.0250(4) Uani 1 1 d . . . . .
H31D H 0.857097 0.785442 -0.169442 0.037 Uiso 1 1 calc R U . . .
H31E H 0.830828 0.903236 -0.129706 0.037 Uiso 1 1 calc R U . . .
H31F H 0.753843 0.802350 -0.127365 0.037 Uiso 1 1 calc R U . . .
C32B C 0.8747(2) 1.28899(18) 0.21786(16) 0.0318(5) Uani 1 1 d . . . . .
H32D H 0.851673 1.291315 0.169425 0.048 Uiso 1 1 calc R U . . .
H32E H 0.928750 1.347975 0.239421 0.048 Uiso 1 1 calc R U . . .
H32F H 0.817708 1.295421 0.250533 0.048 Uiso 1 1 calc R U . . .
C33B C 0.9781(2) 1.25675(19) 0.34309(14) 0.0309(5) Uani 1 1 d . . . . .
H33D H 1.020720 1.318468 0.336860 0.046 Uiso 1 1 calc R U . . .
H33E H 1.012065 1.230596 0.378584 0.046 Uiso 1 1 calc R U . . .
H33F H 0.912687 1.277608 0.361524 0.046 Uiso 1 1 calc R U . . .
C1M C 0.2471(2) -0.3594(3) 0.01421(17) 0.0467(8) Uani 0.53(6) 1 d . . P A 1
H1M1 H 0.217859 -0.368369 0.059848 0.056 Uiso 0.53(6) 1 calc R U P A 1
H1M2 H 0.260293 -0.282199 0.020975 0.056 Uiso 0.53(6) 1 calc R U P A 1
Cl1M Cl 0.36281(6) -0.41370(6) 0.00076(4) 0.03922(14) Uani 0.53(6) 1 d . . P A
1
Cl2M Cl 0.1586(12) -0.4204(15) -0.0607(7) 0.0564(18) Uani 0.53(6) 1 d . . P A 1
C1N C 0.2471(2) -0.3594(3) 0.01421(17) 0.0467(8) Uani 0.47(6) 1 d . . P A 2
H1N1 H 0.211637 -0.379054 0.054486 0.056 Uiso 0.47(6) 1 calc R U P A 2
H1N2 H 0.260795 -0.280812 0.028964 0.056 Uiso 0.47(6) 1 calc R U P A 2
Cl1N Cl 0.36281(6) -0.41370(6) 0.00076(4) 0.03922(14) Uani 0.47(6) 1 d . . P A
2
Cl2N Cl 0.1706(7) -0.4065(7) -0.0662(5) 0.0418(11) Uani 0.47(6) 1 d . . P A 2

loop_
_atom_site_aniso_label
_atom_site_aniso_U_11
_atom_site_aniso_U_22
_atom_site_aniso_U_33
_atom_site_aniso_U_23
_atom_site_aniso_U_13
_atom_site_aniso_U_12
Pt1A 0.01405(3) 0.01734(3) 0.01809(3) 0.00832(3) 0.00013(2) -0.00043(2)
Br1A 0.01669(9) 0.03301(11) 0.02708(10) 0.01618(9) 0.00090(7) 0.00368(8)
Br2A 0.02416(10) 0.02305(10) 0.03758(12) 0.01828(9) -0.00824(9) -0.00843(8)
N1A 0.0159(7) 0.0148(7) 0.0193(8) 0.0058(6) -0.0014(6) 0.0004(6)
N2A 0.0175(8) 0.0161(7) 0.0188(8) 0.0047(6) -0.0006(6) 0.0019(6)
C1A 0.0168(9) 0.0390(13) 0.0229(10) 0.0174(9) 0.0027(7) 0.0033(9)
C2A 0.0200(10) 0.0351(12) 0.0214(10) 0.0148(9) 0.0017(8) 0.0025(8)
C3A 0.0233(10) 0.0329(12) 0.0193(10) 0.0070(8) 0.0021(8) 0.0086(9)
C4A 0.0243(11) 0.0661(19) 0.0291(12) 0.0286(13) 0.0056(9) 0.0086(12)
C5A 0.0211(10) 0.0281(11) 0.0228(10) 0.0127(8) -0.0047(8) -0.0033(8)
C6A 0.0187(9) 0.0191(9) 0.0239(10) 0.0079(7) -0.0059(7) -0.0008(7)
C7A 0.0263(11) 0.0178(9) 0.0262(10) 0.0045(8) -0.0098(8) 0.0000(8)
C8A 0.0446(14) 0.0160(9) 0.0335(12) 0.0065(9) -0.0169(11) -0.0004(9)
C9A 0.0518(16) 0.0225(11) 0.0367(13) 0.0159(10) -0.0196(12) -0.0092(10)
C10A 0.0377(13) 0.0322(12) 0.0294(12) 0.0179(10) -0.0083(10) -0.0092(10)
C11A 0.0160(8) 0.0161(8) 0.0200(9) 0.0048(7) -0.0005(7) 0.0005(7)
C12A 0.0148(8) 0.0194(9) 0.0192(9) 0.0045(7) -0.0011(7) 0.0029(7)
C13A 0.0222(10) 0.0205(9) 0.0235(10) 0.0023(8) -0.0032(8) 0.0042(8)
C14A 0.0285(11) 0.0316(12) 0.0217(10) -0.0008(9) -0.0025(8) 0.0138(9)
C15A 0.0215(10) 0.0473(15) 0.0209(10) 0.0047(10) 0.0036(8) 0.0108(10)
C16A 0.0159(9) 0.0412(13) 0.0259(11) 0.0090(10) 0.0006(8) 0.0002(9)
C17A 0.0170(9) 0.0249(10) 0.0199(9) 0.0038(8) -0.0005(7) 0.0023(7)
C18A 0.0207(9) 0.0177(9) 0.0227(9) 0.0030(7) -0.0050(7) 0.0007(7)
C19A 0.0255(10) 0.0258(10) 0.0200(9) 0.0022(8) -0.0045(8) 0.0101(8)
C20A 0.0193(9) 0.0373(12) 0.0179(9) 0.0102(8) 0.0013(7) 0.0113(9)
C21A 0.0146(8) 0.0267(10) 0.0216(9) 0.0113(8) 0.0007(7) 0.0053(7)
C22A 0.0168(9) 0.0365(12) 0.0344(12) 0.0235(10) 0.0036(8) 0.0027(9)
C23A 0.0171(9) 0.0268(11) 0.0438(13) 0.0223(10) -0.0004(9) -0.0017(8)
C24A 0.0169(9) 0.0160(8) 0.0345(11) 0.0115(8) -0.0044(8) 0.0001(7)
C25A 0.0217(10) 0.0143(9) 0.0460(14) 0.0068(9) -0.0110(9) 0.0013(8)
C26A 0.0285(11) 0.0186(10) 0.0337(12) -0.0016(8) -0.0097(9) 0.0075(8)
C27A 0.0249(10) 0.0205(9) 0.0219(10) 0.0011(8) -0.0026(8) 0.0074(8)
C28A 0.0159(8) 0.0163(8) 0.0216(9) 0.0076(7) -0.0008(7) 0.0012(7)
C29A 0.0136(8) 0.0167(8) 0.0188(8) 0.0068(7) -0.0009(6) 0.0010(6)
C30A 0.0438(15) 0.0348(13) 0.0279(12) -0.0045(10) -0.0060(11) 0.0161(12)
C31A 0.0279(12) 0.0550(17) 0.0233(11) 0.0143(11) 0.0070(9) 0.0157(12)
C32A 0.0297(13) 0.0161(10) 0.076(2) 0.0083(12) -0.0108(13) -0.0024(9)
C33A 0.0468(17) 0.0269(13) 0.0453(16) -0.0104(11) -0.0108(13) 0.0095(12)
Pt1B 0.01498(3) 0.01297(3) 0.01516(3) 0.00217(2) 0.00074(2) 0.00167(2)
Br1B 0.01669(9) 0.02080(9) 0.02118(9) 0.00609(7) 0.00222(7) 0.00179(7)
Br2B 0.02366(10) 0.01503(8) 0.02348(9) 0.00497(7) 0.00301(7) 0.00485(7)
N1B 0.0168(7) 0.0149(7) 0.0187(8) 0.0029(6) 0.0019(6) 0.0015(6)
N2B 0.0157(7) 0.0135(7) 0.0195(8) 0.0005(6) 0.0012(6) 0.0015(6)
C1B 0.0174(9) 0.0220(9) 0.0173(9) 0.0046(7) -0.0001(7) 0.0012(7)
C2B 0.0190(9) 0.0224(9) 0.0177(9) 0.0042(7) -0.0001(7) 0.0009(7)
C3B 0.0209(10) 0.0248(10) 0.0182(9) -0.0001(8) 0.0031(7) -0.0005(8)
C4B 0.0235(10) 0.0321(12) 0.0200(10) 0.0077(9) 0.0008(8) 0.0002(9)
C5B 0.0197(9) 0.0195(9) 0.0187(9) 0.0051(7) 0.0043(7) 0.0010(7)
C6B 0.0182(9) 0.0194(9) 0.0197(9) 0.0043(7) 0.0039(7) 0.0012(7)
C7B 0.0211(10) 0.0230(10) 0.0230(10) 0.0032(8) 0.0018(8) -0.0031(8)
C8B 0.0297(12) 0.0214(10) 0.0261(11) 0.0034(8) 0.0060(9) -0.0029(9)
C9B 0.0356(12) 0.0207(10) 0.0244(10) 0.0066(8) 0.0105(9) 0.0022(9)
C10B 0.0267(11) 0.0244(10) 0.0207(10) 0.0059(8) 0.0049(8) 0.0023(8)
C11B 0.0160(8) 0.0174(8) 0.0189(9) 0.0031(7) 0.0008(7) 0.0001(7)
C12B 0.0149(8) 0.0207(9) 0.0211(9) 0.0038(7) 0.0011(7) -0.0001(7)
C13B 0.0197(10) 0.0216(9) 0.0239(10) 0.0030(8) -0.0001(7) 0.0000(8)
C14B 0.0235(11) 0.0334(12) 0.0229(10) 0.0028(9) -0.0016(8) -0.0025(9)
C15B 0.0200(10) 0.0508(16) 0.0257(11) 0.0099(11) -0.0033(8) 0.0059(10)
C16B 0.0209(10) 0.0413(14) 0.0318(12) 0.0103(10) 0.0050(9) 0.0132(10)
C17B 0.0190(9) 0.0262(10) 0.0231(10) 0.0037(8) 0.0027(8) 0.0052(8)
C18B 0.0201(9) 0.0168(8) 0.0180(9) 0.0007(7) 0.0010(7) 0.0031(7)
C19B 0.0196(9) 0.0219(9) 0.0182(9) 0.0014(7) 0.0010(7) 0.0033(7)
C20B 0.0154(9) 0.0236(9) 0.0187(9) 0.0055(7) -0.0002(7) 0.0000(7)
C21B 0.0156(8) 0.0181(8) 0.0204(9) 0.0061(7) 0.0011(7) -0.0006(7)
C22B 0.0183(9) 0.0223(9) 0.0260(10) 0.0096(8) -0.0013(8) 0.0023(7)
C23B 0.0197(9) 0.0179(9) 0.0307(11) 0.0084(8) 0.0003(8) 0.0036(7)
C24B 0.0138(8) 0.0167(8) 0.0268(10) 0.0050(7) 0.0013(7) 0.0022(7)
C25B 0.0173(9) 0.0159(9) 0.0310(11) 0.0039(8) 0.0018(8) 0.0019(7)
C26B 0.0167(9) 0.0176(9) 0.0259(10) -0.0003(7) 0.0030(7) -0.0012(7)
C27B 0.0193(9) 0.0155(8) 0.0202(9) 0.0003(7) 0.0003(7) 0.0008(7)
C28B 0.0139(8) 0.0147(8) 0.0189(8) 0.0030(7) 0.0021(6) 0.0014(6)
C29B 0.0148(8) 0.0160(8) 0.0183(8) 0.0042(7) 0.0015(6) 0.0020(7)
C30B 0.0318(12) 0.0269(11) 0.0241(11) -0.0015(9) -0.0049(9) 0.0049(9)
C31B 0.0239(10) 0.0268(11) 0.0217(10) 0.0047(8) -0.0035(8) 0.0023(8)
C32B 0.0303(12) 0.0166(10) 0.0439(14) 0.0018(9) -0.0010(10) 0.0060(9)
C33B 0.0325(12) 0.0198(10) 0.0310(12) -0.0051(9) -0.0002(10) 0.0022(9)
C1M 0.0430(16) 0.0516(18) 0.0332(14) -0.0067(13) 0.0007(12) 0.0118(14)
Cl1M 0.0419(4) 0.0405(4) 0.0340(3) 0.0085(3) 0.0037(3) 0.0085(3)
Cl2M 0.050(3) 0.055(3) 0.046(2) -0.0172(17) -0.0164(17) 0.029(2)
C1N 0.0430(16) 0.0516(18) 0.0332(14) -0.0067(13) 0.0007(12) 0.0118(14)
Cl1N 0.0419(4) 0.0405(4) 0.0340(3) 0.0085(3) 0.0037(3) 0.0085(3)
Cl2N 0.054(2) 0.0370(16) 0.0303(16) 0.0038(17) -0.0052(13) 0.0070(19)

_geom_special_details            
;
 All esds (except the esd in the dihedral angle between two l.s. planes)
 are estimated using the full covariance matrix.  The cell esds are taken
 into account individually in the estimation of esds in distances, angles
 and torsion angles; correlations between esds in cell parameters are only
 used when they are defined by crystal symmetry.  An approximate (isotropic)
 treatment of cell esds is used for estimating esds involving l.s. planes.
;

loop_
_geom_bond_atom_site_label_1
_geom_bond_atom_site_label_2
_geom_bond_distance
_geom_bond_site_symmetry_2
_geom_bond_publ_flag
Pt1A N2A 2.0429(18) . ?
Pt1A C1A 2.063(2) . ?
Pt1A C11A 2.135(2) . ?
Pt1A N1A 2.1644(19) . ?
Pt1A Br2A 2.4383(7) . ?
Pt1A Br1A 2.6072(6) . ?
N1A C18A 1.322(3) . ?
N1A C29A 1.352(3) . ?
N2A C27A 1.331(3) . ?
N2A C28A 1.362(3) . ?
C1A C2A 1.554(3) . ?
C1A H1A1 0.9900 . ?
C1A H1A2 0.9900 . ?
C2A C5A 1.527(3) . ?
C2A C4A 1.549(3) . ?
C2A C3A 1.549(3) . ?
C3A H3A1 0.9800 . ?
C3A H3A2 0.9800 . ?
C3A H3A3 0.9800 . ?
C4A H4A1 0.9800 . ?
C4A H4A2 0.9800 . ?
C4A H4A3 0.9800 . ?
C5A C10A 1.403(3) . ?
C5A C6A 1.410(3) . ?
C6A C7A 1.402(3) . ?
C6A C11A 1.517(3) . ?
C7A C8A 1.383(3) . ?
C7A H7A 0.9500 . ?
C8A C9A 1.378(4) . ?
C8A H8A 0.9500 . ?
C9A C10A 1.386(4) . ?
C9A H9A 0.9500 . ?
C10A H10A 0.9500 . ?
C11A C12A 1.497(3) . ?
C11A H11A 1.0000 . ?
C12A C17A 1.399(3) . ?
C12A C13A 1.403(3) . ?
C13A C14A 1.388(3) . ?
C13A H13A 0.9500 . ?
C14A C15A 1.382(4) . ?
C14A H14A 0.9500 . ?
C15A C16A 1.387(4) . ?
C15A H15A 0.9500 . ?
C16A C17A 1.392(3) . ?
C16A H16A 0.9500 . ?
C17A H17A 0.9500 . ?
C18A C19A 1.403(3) . ?
C18A H18A 0.9500 . ?
C19A C20A 1.389(3) . ?
C19A C30A 1.505(3) . ?
C20A C21A 1.418(3) . ?
C20A C31A 1.505(3) . ?
C21A C29A 1.405(3) . ?
C21A C22A 1.435(3) . ?
C22A C23A 1.346(4) . ?
C22A H22A 0.9500 . ?
C23A C24A 1.439(3) . ?
C23A H23A 0.9500 . ?
C24A C28A 1.406(3) . ?
C24A C25A 1.415(3) . ?
C25A C26A 1.378(4) . ?
C25A C32A 1.505(3) . ?
C26A C27A 1.399(3) . ?
C26A C33A 1.496(4) . ?
C27A H27A 0.9500 . ?
C28A C29A 1.432(3) . ?
C30A H30A 0.9800 . ?
C30A H30B 0.9800 . ?
C30A H30C 0.9800 . ?
C31A H31A 0.9800 . ?
C31A H31B 0.9800 . ?
C31A H31C 0.9800 . ?
C32A H32A 0.9800 . ?
C32A H32B 0.9800 . ?
C32A H32C 0.9800 . ?
C33A H33A 0.9800 . ?
C33A H33B 0.9800 . ?
C33A H33C 0.9800 . ?
Pt1B N2B 2.0486(17) . ?
Pt1B C1B 2.070(2) . ?
Pt1B C11B 2.142(2) . ?
Pt1B N1B 2.1571(19) . ?
Pt1B Br2B 2.4475(7) . ?
Pt1B Br1B 2.6165(7) . ?
N1B C18B 1.322(3) . ?
N1B C29B 1.355(3) . ?
N2B C27B 1.333(3) . ?
N2B C28B 1.369(3) . ?
C1B C2B 1.551(3) . ?
C1B H1B1 0.9900 . ?
C1B H1B2 0.9900 . ?
C2B C5B 1.534(3) . ?
C2B C4B 1.543(3) . ?
C2B C3B 1.551(3) . ?
C3B H3B1 0.9800 . ?
C3B H3B2 0.9800 . ?
C3B H3B3 0.9800 . ?
C4B H4B1 0.9800 . ?
C4B H4B2 0.9800 . ?
C4B H4B3 0.9800 . ?
C5B C10B 1.393(3) . ?
C5B C6B 1.414(3) . ?
C6B C7B 1.403(3) . ?
C6B C11B 1.511(3) . ?
C7B C8B 1.387(3) . ?
C7B H7B 0.9500 . ?
C8B C9B 1.383(4) . ?
C8B H8B 0.9500 . ?
C9B C10B 1.389(3) . ?
C9B H9B 0.9500 . ?
C10B H10B 0.9500 . ?
C11B C12B 1.502(3) . ?
C11B H11B 1.0000 . ?
C12B C17B 1.395(3) . ?
C12B C13B 1.404(3) . ?
C13B C14B 1.389(3) . ?
C13B H13B 0.9500 . ?
C14B C15B 1.382(4) . ?
C14B H14B 0.9500 . ?
C15B C16B 1.391(4) . ?
C15B H15B 0.9500 . ?
C16B C17B 1.386(3) . ?
C16B H16B 0.9500 . ?
C17B H17B 0.9500 . ?
C18B C19B 1.405(3) . ?
C18B H18B 0.9500 . ?
C19B C20B 1.386(3) . ?
C19B C30B 1.507(3) . ?
C20B C21B 1.421(3) . ?
C20B C31B 1.504(3) . ?
C21B C29B 1.408(3) . ?
C21B C22B 1.436(3) . ?
C22B C23B 1.358(3) . ?
C22B H22B 0.9500 . ?
C23B C24B 1.433(3) . ?
C23B H23B 0.9500 . ?
C24B C28B 1.407(3) . ?
C24B C25B 1.425(3) . ?
C25B C26B 1.390(3) . ?
C25B C32B 1.497(3) . ?
C26B C27B 1.400(3) . ?
C26B C33B 1.506(3) . ?
C27B H27B 0.9500 . ?
C28B C29B 1.433(3) . ?
C30B H30D 0.9800 . ?
C30B H30E 0.9800 . ?
C30B H30F 0.9800 . ?
C31B H31D 0.9800 . ?
C31B H31E 0.9800 . ?
C31B H31F 0.9800 . ?
C32B H32D 0.9800 . ?
C32B H32E 0.9800 . ?
C32B H32F 0.9800 . ?
C33B H33D 0.9800 . ?
C33B H33E 0.9800 . ?
C33B H33F 0.9800 . ?
C1M Cl2M 1.760(9) . ?
C1M Cl1M 1.766(3) . ?
C1M H1M1 0.9900 . ?
C1M H1M2 0.9900 . ?
C1N Cl2N 1.730(10) . ?
C1N Cl1N 1.766(3) . ?
C1N H1N1 0.9900 . ?
C1N H1N2 0.9900 . ?

loop_
_geom_angle_atom_site_label_1
_geom_angle_atom_site_label_2
_geom_angle_atom_site_label_3
_geom_angle
_geom_angle_site_symmetry_1
_geom_angle_site_symmetry_3
_geom_angle_publ_flag
N2A Pt1A C1A 98.45(9) . . ?
N2A Pt1A C11A 86.55(7) . . ?
C1A Pt1A C11A 88.37(8) . . ?
N2A Pt1A N1A 78.48(7) . . ?
C1A Pt1A N1A 174.29(8) . . ?
C11A Pt1A N1A 96.20(7) . . ?
N2A Pt1A Br2A 172.90(5) . . ?
C1A Pt1A Br2A 88.64(7) . . ?
C11A Pt1A Br2A 93.37(6) . . ?
N1A Pt1A Br2A 94.48(4) . . ?
N2A Pt1A Br1A 88.80(5) . . ?
C1A Pt1A Br1A 87.03(6) . . ?
C11A Pt1A Br1A 172.92(5) . . ?
N1A Pt1A Br1A 88.09(5) . . ?
Br2A Pt1A Br1A 91.910(18) . . ?
C18A N1A C29A 118.42(18) . . ?
C18A N1A Pt1A 129.57(15) . . ?
C29A N1A Pt1A 111.69(13) . . ?
C27A N2A C28A 118.33(19) . . ?
C27A N2A Pt1A 126.58(16) . . ?
C28A N2A Pt1A 115.01(13) . . ?
C2A C1A Pt1A 123.56(15) . . ?
C2A C1A H1A1 106.4 . . ?
Pt1A C1A H1A1 106.4 . . ?
C2A C1A H1A2 106.4 . . ?
Pt1A C1A H1A2 106.4 . . ?
H1A1 C1A H1A2 106.5 . . ?
C5A C2A C4A 112.1(2) . . ?
C5A C2A C3A 108.87(18) . . ?
C4A C2A C3A 105.6(2) . . ?
C5A C2A C1A 112.24(19) . . ?
C4A C2A C1A 104.59(18) . . ?
C3A C2A C1A 113.19(19) . . ?
C2A C3A H3A1 109.5 . . ?
C2A C3A H3A2 109.5 . . ?
H3A1 C3A H3A2 109.5 . . ?
C2A C3A H3A3 109.5 . . ?
H3A1 C3A H3A3 109.5 . . ?
H3A2 C3A H3A3 109.5 . . ?
C2A C4A H4A1 109.5 . . ?
C2A C4A H4A2 109.5 . . ?
H4A1 C4A H4A2 109.5 . . ?
C2A C4A H4A3 109.5 . . ?
H4A1 C4A H4A3 109.5 . . ?
H4A2 C4A H4A3 109.5 . . ?
C10A C5A C6A 117.9(2) . . ?
C10A C5A C2A 120.9(2) . . ?
C6A C5A C2A 121.04(19) . . ?
C7A C6A C5A 118.9(2) . . ?
C7A C6A C11A 119.7(2) . . ?
C5A C6A C11A 121.27(19) . . ?
C8A C7A C6A 121.7(2) . . ?
C8A C7A H7A 119.1 . . ?
C6A C7A H7A 119.1 . . ?
C9A C8A C7A 119.6(2) . . ?
C9A C8A H8A 120.2 . . ?
C7A C8A H8A 120.2 . . ?
C8A C9A C10A 119.6(2) . . ?
C8A C9A H9A 120.2 . . ?
C10A C9A H9A 120.2 . . ?
C9A C10A C5A 122.0(3) . . ?
C9A C10A H10A 119.0 . . ?
C5A C10A H10A 119.0 . . ?
C12A C11A C6A 117.07(18) . . ?
C12A C11A Pt1A 109.62(13) . . ?
C6A C11A Pt1A 113.21(13) . . ?
C12A C11A H11A 105.3 . . ?
C6A C11A H11A 105.3 . . ?
Pt1A C11A H11A 105.3 . . ?
C17A C12A C13A 117.9(2) . . ?
C17A C12A C11A 119.00(18) . . ?
C13A C12A C11A 123.02(19) . . ?
C14A C13A C12A 120.9(2) . . ?
C14A C13A H13A 119.5 . . ?
C12A C13A H13A 119.5 . . ?
C15A C14A C13A 120.3(2) . . ?
C15A C14A H14A 119.8 . . ?
C13A C14A H14A 119.8 . . ?
C14A C15A C16A 119.7(2) . . ?
C14A C15A H15A 120.2 . . ?
C16A C15A H15A 120.2 . . ?
C15A C16A C17A 120.2(2) . . ?
C15A C16A H16A 119.9 . . ?
C17A C16A H16A 119.9 . . ?
C16A C17A C12A 120.8(2) . . ?
C16A C17A H17A 119.6 . . ?
C12A C17A H17A 119.6 . . ?
N1A C18A C19A 123.2(2) . . ?
N1A C18A H18A 118.4 . . ?
C19A C18A H18A 118.4 . . ?
C20A C19A C18A 119.3(2) . . ?
C20A C19A C30A 121.8(2) . . ?
C18A C19A C30A 118.6(2) . . ?
C19A C20A C21A 118.1(2) . . ?
C19A C20A C31A 121.5(2) . . ?
C21A C20A C31A 120.4(2) . . ?
C29A C21A C20A 118.1(2) . . ?
C29A C21A C22A 117.6(2) . . ?
C20A C21A C22A 124.2(2) . . ?
C23A C22A C21A 121.6(2) . . ?
C23A C22A H22A 119.2 . . ?
C21A C22A H22A 119.2 . . ?
C22A C23A C24A 122.4(2) . . ?
C22A C23A H23A 118.8 . . ?
C24A C23A H23A 118.8 . . ?
C28A C24A C25A 118.5(2) . . ?
C28A C24A C23A 116.9(2) . . ?
C25A C24A C23A 124.6(2) . . ?
C26A C25A C24A 118.6(2) . . ?
C26A C25A C32A 120.1(2) . . ?
C24A C25A C32A 121.3(3) . . ?
C25A C26A C27A 119.0(2) . . ?
C25A C26A C33A 122.7(2) . . ?
C27A C26A C33A 118.3(3) . . ?
N2A C27A C26A 123.4(2) . . ?
N2A C27A H27A 118.3 . . ?
C26A C27A H27A 118.3 . . ?
N2A C28A C24A 121.83(19) . . ?
N2A C28A C29A 117.27(17) . . ?
C24A C28A C29A 120.90(19) . . ?
N1A C29A C21A 122.80(19) . . ?
N1A C29A C28A 116.65(18) . . ?
C21A C29A C28A 120.54(18) . . ?
C19A C30A H30A 109.5 . . ?
C19A C30A H30B 109.5 . . ?
H30A C30A H30B 109.5 . . ?
C19A C30A H30C 109.5 . . ?
H30A C30A H30C 109.5 . . ?
H30B C30A H30C 109.5 . . ?
C20A C31A H31A 109.5 . . ?
C20A C31A H31B 109.5 . . ?
H31A C31A H31B 109.5 . . ?
C20A C31A H31C 109.5 . . ?
H31A C31A H31C 109.5 . . ?
H31B C31A H31C 109.5 . . ?
C25A C32A H32A 109.5 . . ?
C25A C32A H32B 109.5 . . ?
H32A C32A H32B 109.5 . . ?
C25A C32A H32C 109.5 . . ?
H32A C32A H32C 109.5 . . ?
H32B C32A H32C 109.5 . . ?
C26A C33A H33A 109.5 . . ?
C26A C33A H33B 109.5 . . ?
H33A C33A H33B 109.5 . . ?
C26A C33A H33C 109.5 . . ?
H33A C33A H33C 109.5 . . ?
H33B C33A H33C 109.5 . . ?
N2B Pt1B C1B 98.31(8) . . ?
N2B Pt1B C11B 86.77(7) . . ?
C1B Pt1B C11B 87.78(8) . . ?
N2B Pt1B N1B 78.68(7) . . ?
C1B Pt1B N1B 175.19(7) . . ?
C11B Pt1B N1B 95.76(7) . . ?
N2B Pt1B Br2B 173.30(5) . . ?
C1B Pt1B Br2B 88.38(6) . . ?
C11B Pt1B Br2B 93.89(6) . . ?
N1B Pt1B Br2B 94.62(5) . . ?
N2B Pt1B Br1B 89.00(5) . . ?
C1B Pt1B Br1B 88.20(6) . . ?
C11B Pt1B Br1B 173.69(5) . . ?
N1B Pt1B Br1B 87.99(5) . . ?
Br2B Pt1B Br1B 90.859(16) . . ?
C18B N1B C29B 118.75(18) . . ?
C18B N1B Pt1B 128.97(15) . . ?
C29B N1B Pt1B 111.92(13) . . ?
C27B N2B C28B 118.25(18) . . ?
C27B N2B Pt1B 126.82(15) . . ?
C28B N2B Pt1B 114.90(13) . . ?
C2B C1B Pt1B 123.12(14) . . ?
C2B C1B H1B1 106.5 . . ?
Pt1B C1B H1B1 106.5 . . ?
C2B C1B H1B2 106.5 . . ?
Pt1B C1B H1B2 106.5 . . ?
H1B1 C1B H1B2 106.5 . . ?
C5B C2B C4B 112.10(18) . . ?
C5B C2B C1B 111.62(17) . . ?
C4B C2B C1B 104.64(17) . . ?
C5B C2B C3B 109.96(17) . . ?
C4B C2B C3B 105.28(17) . . ?
C1B C2B C3B 113.00(18) . . ?
C2B C3B H3B1 109.5 . . ?
C2B C3B H3B2 109.5 . . ?
H3B1 C3B H3B2 109.5 . . ?
C2B C3B H3B3 109.5 . . ?
H3B1 C3B H3B3 109.5 . . ?
H3B2 C3B H3B3 109.5 . . ?
C2B C4B H4B1 109.5 . . ?
C2B C4B H4B2 109.5 . . ?
H4B1 C4B H4B2 109.5 . . ?
C2B C4B H4B3 109.5 . . ?
H4B1 C4B H4B3 109.5 . . ?
H4B2 C4B H4B3 109.5 . . ?
C10B C5B C6B 118.26(19) . . ?
C10B C5B C2B 120.79(19) . . ?
C6B C5B C2B 120.93(19) . . ?
C7B C6B C5B 118.7(2) . . ?
C7B C6B C11B 121.01(19) . . ?
C5B C6B C11B 120.30(18) . . ?
C8B C7B C6B 121.8(2) . . ?
C8B C7B H7B 119.1 . . ?
C6B C7B H7B 119.1 . . ?
C9B C8B C7B 119.4(2) . . ?
C9B C8B H8B 120.3 . . ?
C7B C8B H8B 120.3 . . ?
C8B C9B C10B 119.4(2) . . ?
C8B C9B H9B 120.3 . . ?
C10B C9B H9B 120.3 . . ?
C9B C10B C5B 122.3(2) . . ?
C9B C10B H10B 118.8 . . ?
C5B C10B H10B 118.8 . . ?
C12B C11B C6B 118.42(17) . . ?
C12B C11B Pt1B 110.37(14) . . ?
C6B C11B Pt1B 111.52(14) . . ?
C12B C11B H11B 105.1 . . ?
C6B C11B H11B 105.1 . . ?
Pt1B C11B H11B 105.1 . . ?
C17B C12B C13B 118.3(2) . . ?
C17B C12B C11B 118.53(19) . . ?
C13B C12B C11B 123.02(19) . . ?
C14B C13B C12B 120.4(2) . . ?
C14B C13B H13B 119.8 . . ?
C12B C13B H13B 119.8 . . ?
C15B C14B C13B 120.9(2) . . ?
C15B C14B H14B 119.6 . . ?
C13B C14B H14B 119.6 . . ?
C14B C15B C16B 119.1(2) . . ?
C14B C15B H15B 120.5 . . ?
C16B C15B H15B 120.5 . . ?
C17B C16B C15B 120.6(2) . . ?
C17B C16B H16B 119.7 . . ?
C15B C16B H16B 119.7 . . ?
C16B C17B C12B 120.7(2) . . ?
C16B C17B H17B 119.6 . . ?
C12B C17B H17B 119.6 . . ?
N1B C18B C19B 123.1(2) . . ?
N1B C18B H18B 118.4 . . ?
C19B C18B H18B 118.4 . . ?
C20B C19B C18B 119.20(19) . . ?
C20B C19B C30B 122.8(2) . . ?
C18B C19B C30B 117.8(2) . . ?
C19B C20B C21B 118.33(19) . . ?
C19B C20B C31B 120.48(19) . . ?
C21B C20B C31B 121.09(19) . . ?
C29B C21B C20B 118.12(19) . . ?
C29B C21B C22B 117.37(18) . . ?
C20B C21B C22B 124.51(19) . . ?
C23B C22B C21B 121.6(2) . . ?
C23B C22B H22B 119.2 . . ?
C21B C22B H22B 119.2 . . ?
C22B C23B C24B 122.3(2) . . ?
C22B C23B H23B 118.9 . . ?
C24B C23B H23B 118.9 . . ?
C28B C24B C25B 118.68(19) . . ?
C28B C24B C23B 117.14(19) . . ?
C25B C24B C23B 124.18(19) . . ?
C26B C25B C24B 117.89(19) . . ?
C26B C25B C32B 119.0(2) . . ?
C24B C25B C32B 123.1(2) . . ?
C25B C26B C27B 119.52(19) . . ?
C25B C26B C33B 121.8(2) . . ?
C27B C26B C33B 118.6(2) . . ?
N2B C27B C26B 123.4(2) . . ?
N2B C27B H27B 118.3 . . ?
C26B C27B H27B 118.3 . . ?
N2B C28B C24B 122.10(18) . . ?
N2B C28B C29B 117.03(17) . . ?
C24B C28B C29B 120.87(18) . . ?
N1B C29B C21B 122.40(18) . . ?
N1B C29B C28B 116.85(18) . . ?
C21B C29B C28B 120.72(18) . . ?
C19B C30B H30D 109.5 . . ?
C19B C30B H30E 109.5 . . ?
H30D C30B H30E 109.5 . . ?
C19B C30B H30F 109.5 . . ?
H30D C30B H30F 109.5 . . ?
H30E C30B H30F 109.5 . . ?
C20B C31B H31D 109.5 . . ?
C20B C31B H31E 109.5 . . ?
H31D C31B H31E 109.5 . . ?
C20B C31B H31F 109.5 . . ?
H31D C31B H31F 109.5 . . ?
H31E C31B H31F 109.5 . . ?
C25B C32B H32D 109.5 . . ?
C25B C32B H32E 109.5 . . ?
H32D C32B H32E 109.5 . . ?
C25B C32B H32F 109.5 . . ?
H32D C32B H32F 109.5 . . ?
H32E C32B H32F 109.5 . . ?
C26B C33B H33D 109.5 . . ?
C26B C33B H33E 109.5 . . ?
H33D C33B H33E 109.5 . . ?
C26B C33B H33F 109.5 . . ?
H33D C33B H33F 109.5 . . ?
H33E C33B H33F 109.5 . . ?
Cl2M C1M Cl1M 112.2(3) . . ?
Cl2M C1M H1M1 109.2 . . ?
Cl1M C1M H1M1 109.2 . . ?
Cl2M C1M H1M2 109.2 . . ?
Cl1M C1M H1M2 109.2 . . ?
H1M1 C1M H1M2 107.9 . . ?
Cl2N C1N Cl1N 110.4(3) . . ?
Cl2N C1N H1N1 109.6 . . ?
Cl1N C1N H1N1 109.6 . . ?
Cl2N C1N H1N2 109.6 . . ?
Cl1N C1N H1N2 109.6 . . ?
H1N1 C1N H1N2 108.1 . . ?

loop_
_geom_torsion_atom_site_label_1
_geom_torsion_atom_site_label_2
_geom_torsion_atom_site_label_3
_geom_torsion_atom_site_label_4
_geom_torsion
_geom_torsion_site_symmetry_1
_geom_torsion_site_symmetry_2
_geom_torsion_site_symmetry_3
_geom_torsion_site_symmetry_4
_geom_torsion_publ_flag
Pt1A C1A C2A C5A 40.3(3) . . . . ?
Pt1A C1A C2A C4A 162.10(19) . . . . ?
Pt1A C1A C2A C3A -83.4(2) . . . . ?
C4A C2A C5A C10A 12.6(3) . . . . ?
C3A C2A C5A C10A -103.9(2) . . . . ?
C1A C2A C5A C10A 130.0(2) . . . . ?
C4A C2A C5A C6A -170.7(2) . . . . ?
C3A C2A C5A C6A 72.8(2) . . . . ?
C1A C2A C5A C6A -53.3(3) . . . . ?
C10A C5A C6A C7A 5.4(3) . . . . ?
C2A C5A C6A C7A -171.45(19) . . . . ?
C10A C5A C6A C11A -179.18(19) . . . . ?
C2A C5A C6A C11A 4.0(3) . . . . ?
C5A C6A C7A C8A -2.9(3) . . . . ?
C11A C6A C7A C8A -178.43(19) . . . . ?
C6A C7A C8A C9A -1.1(3) . . . . ?
C7A C8A C9A C10A 2.5(4) . . . . ?
C8A C9A C10A C5A 0.2(4) . . . . ?
C6A C5A C10A C9A -4.1(3) . . . . ?
C2A C5A C10A C9A 172.7(2) . . . . ?
C7A C6A C11A C12A -3.3(3) . . . . ?
C5A C6A C11A C12A -178.71(18) . . . . ?
C7A C6A C11A Pt1A -132.31(17) . . . . ?
C5A C6A C11A Pt1A 52.3(2) . . . . ?
C6A C11A C12A C17A 124.3(2) . . . . ?
Pt1A C11A C12A C17A -104.98(18) . . . . ?
C6A C11A C12A C13A -58.7(3) . . . . ?
Pt1A C11A C12A C13A 72.0(2) . . . . ?
C17A C12A C13A C14A 1.4(3) . . . . ?
C11A C12A C13A C14A -175.6(2) . . . . ?
C12A C13A C14A C15A 0.3(3) . . . . ?
C13A C14A C15A C16A -0.8(4) . . . . ?
C14A C15A C16A C17A -0.3(4) . . . . ?
C15A C16A C17A C12A 2.0(3) . . . . ?
C13A C12A C17A C16A -2.5(3) . . . . ?
C11A C12A C17A C16A 174.6(2) . . . . ?
C29A N1A C18A C19A -3.2(3) . . . . ?
Pt1A N1A C18A C19A 169.77(16) . . . . ?
N1A C18A C19A C20A 1.8(3) . . . . ?
N1A C18A C19A C30A -172.9(2) . . . . ?
C18A C19A C20A C21A 1.1(3) . . . . ?
C30A C19A C20A C21A 175.5(2) . . . . ?
C18A C19A C20A C31A -176.1(2) . . . . ?
C30A C19A C20A C31A -1.6(3) . . . . ?
C19A C20A C21A C29A -2.4(3) . . . . ?
C31A C20A C21A C29A 174.85(19) . . . . ?
C19A C20A C21A C22A -179.9(2) . . . . ?
C31A C20A C21A C22A -2.7(3) . . . . ?
C29A C21A C22A C23A 1.1(3) . . . . ?
C20A C21A C22A C23A 178.6(2) . . . . ?
C21A C22A C23A C24A -0.8(3) . . . . ?
C22A C23A C24A C28A -0.2(3) . . . . ?
C22A C23A C24A C25A 179.3(2) . . . . ?
C28A C24A C25A C26A 3.2(3) . . . . ?
C23A C24A C25A C26A -176.3(2) . . . . ?
C28A C24A C25A C32A -175.6(2) . . . . ?
C23A C24A C25A C32A 4.9(3) . . . . ?
C24A C25A C26A C27A -4.9(3) . . . . ?
C32A C25A C26A C27A 173.9(2) . . . . ?
C24A C25A C26A C33A 177.2(2) . . . . ?
C32A C25A C26A C33A -4.0(4) . . . . ?
C28A N2A C27A C26A 2.9(3) . . . . ?
Pt1A N2A C27A C26A -173.83(16) . . . . ?
C25A C26A C27A N2A 1.9(3) . . . . ?
C33A C26A C27A N2A 179.9(2) . . . . ?
C27A N2A C28A C24A -4.6(3) . . . . ?
Pt1A N2A C28A C24A 172.47(15) . . . . ?
C27A N2A C28A C29A 175.59(18) . . . . ?
Pt1A N2A C28A C29A -7.3(2) . . . . ?
C25A C24A C28A N2A 1.6(3) . . . . ?
C23A C24A C28A N2A -178.87(19) . . . . ?
C25A C24A C28A C29A -178.61(19) . . . . ?
C23A C24A C28A C29A 0.9(3) . . . . ?
C18A N1A C29A C21A 1.7(3) . . . . ?
Pt1A N1A C29A C21A -172.43(15) . . . . ?
C18A N1A C29A C28A -179.18(18) . . . . ?
Pt1A N1A C29A C28A 6.7(2) . . . . ?
C20A C21A C29A N1A 1.0(3) . . . . ?
C22A C21A C29A N1A 178.71(18) . . . . ?
C20A C21A C29A C28A -178.04(18) . . . . ?
C22A C21A C29A C28A -0.4(3) . . . . ?
N2A C28A C29A N1A 0.0(3) . . . . ?
C24A C28A C29A N1A -179.76(18) . . . . ?
N2A C28A C29A C21A 179.18(18) . . . . ?
C24A C28A C29A C21A -0.6(3) . . . . ?
Pt1B C1B C2B C5B 39.7(2) . . . . ?
Pt1B C1B C2B C4B 161.18(15) . . . . ?
Pt1B C1B C2B C3B -84.8(2) . . . . ?
C4B C2B C5B C10B 10.2(3) . . . . ?
C1B C2B C5B C10B 127.2(2) . . . . ?
C3B C2B C5B C10B -106.6(2) . . . . ?
C4B C2B C5B C6B -171.40(19) . . . . ?
C1B C2B C5B C6B -54.4(3) . . . . ?
C3B C2B C5B C6B 71.9(2) . . . . ?
C10B C5B C6B C7B 3.8(3) . . . . ?
C2B C5B C6B C7B -174.64(19) . . . . ?
C10B C5B C6B C11B -178.47(19) . . . . ?
C2B C5B C6B C11B 3.0(3) . . . . ?
C5B C6B C7B C8B -2.4(3) . . . . ?
C11B C6B C7B C8B 180.0(2) . . . . ?
C6B C7B C8B C9B -0.4(4) . . . . ?
C7B C8B C9B C10B 1.7(3) . . . . ?
C8B C9B C10B C5B 0.0(4) . . . . ?
C6B C5B C10B C9B -2.7(3) . . . . ?
C2B C5B C10B C9B 175.7(2) . . . . ?
C7B C6B C11B C12B 3.1(3) . . . . ?
C5B C6B C11B C12B -174.50(19) . . . . ?
C7B C6B C11B Pt1B -126.59(18) . . . . ?
C5B C6B C11B Pt1B 55.8(2) . . . . ?
C6B C11B C12B C17B 127.2(2) . . . . ?
Pt1B C11B C12B C17B -102.6(2) . . . . ?
C6B C11B C12B C13B -56.6(3) . . . . ?
Pt1B C11B C12B C13B 73.6(2) . . . . ?
C17B C12B C13B C14B 0.2(3) . . . . ?
C11B C12B C13B C14B -175.9(2) . . . . ?
C12B C13B C14B C15B 0.9(4) . . . . ?
C13B C14B C15B C16B -1.0(4) . . . . ?
C14B C15B C16B C17B -0.1(4) . . . . ?
C15B C16B C17B C12B 1.3(4) . . . . ?
C13B C12B C17B C16B -1.3(3) . . . . ?
C11B C12B C17B C16B 175.0(2) . . . . ?
C29B N1B C18B C19B -3.2(3) . . . . ?
Pt1B N1B C18B C19B 169.28(16) . . . . ?
N1B C18B C19B C20B 2.3(3) . . . . ?
N1B C18B C19B C30B -173.5(2) . . . . ?
C18B C19B C20B C21B 0.0(3) . . . . ?
C30B C19B C20B C21B 175.6(2) . . . . ?
C18B C19B C20B C31B -176.4(2) . . . . ?
C30B C19B C20B C31B -0.8(3) . . . . ?
C19B C20B C21B C29B -1.2(3) . . . . ?
C31B C20B C21B C29B 175.14(19) . . . . ?
C19B C20B C21B C22B 179.5(2) . . . . ?
C31B C20B C21B C22B -4.1(3) . . . . ?
C29B C21B C22B C23B -0.6(3) . . . . ?
C20B C21B C22B C23B 178.6(2) . . . . ?
C21B C22B C23B C24B -0.1(3) . . . . ?
C22B C23B C24B C28B -0.3(3) . . . . ?
C22B C23B C24B C25B 179.9(2) . . . . ?
C28B C24B C25B C26B 2.3(3) . . . . ?
C23B C24B C25B C26B -177.9(2) . . . . ?
C28B C24B C25B C32B -175.8(2) . . . . ?
C23B C24B C25B C32B 4.0(3) . . . . ?
C24B C25B C26B C27B -4.1(3) . . . . ?
C32B C25B C26B C27B 174.1(2) . . . . ?
C24B C25B C26B C33B 178.1(2) . . . . ?
C32B C25B C26B C33B -3.7(3) . . . . ?
C28B N2B C27B C26B 2.1(3) . . . . ?
Pt1B N2B C27B C26B -175.64(15) . . . . ?
C25B C26B C27B N2B 2.0(3) . . . . ?
C33B C26B C27B N2B 179.9(2) . . . . ?
C27B N2B C28B C24B -4.0(3) . . . . ?
Pt1B N2B C28B C24B 174.03(15) . . . . ?
C27B N2B C28B C29B 176.52(18) . . . . ?
Pt1B N2B C28B C29B -5.5(2) . . . . ?
C25B C24B C28B N2B 1.8(3) . . . . ?
C23B C24B C28B N2B -178.04(19) . . . . ?
C25B C24B C28B C29B -178.73(19) . . . . ?
C23B C24B C28B C29B 1.5(3) . . . . ?
C18B N1B C29B C21B 1.9(3) . . . . ?
Pt1B N1B C29B C21B -171.84(15) . . . . ?
C18B N1B C29B C28B 179.78(18) . . . . ?
Pt1B N1B C29B C28B 6.1(2) . . . . ?
C20B C21B C29B N1B 0.3(3) . . . . ?
C22B C21B C29B N1B 179.63(19) . . . . ?
C20B C21B C29B C28B -177.49(18) . . . . ?
C22B C21B C29B C28B 1.8(3) . . . . ?
N2B C28B C29B N1B -0.7(3) . . . . ?
C24B C28B C29B N1B 179.79(18) . . . . ?
N2B C28B C29B C21B 177.26(18) . . . . ?
C24B C28B C29B C21B -2.3(3) . . . . ?

loop_
_geom_hbond_atom_site_label_D
_geom_hbond_atom_site_label_H
_geom_hbond_atom_site_label_A
_geom_hbond_distance_DH
_geom_hbond_distance_HA
_geom_hbond_distance_DA
_geom_hbond_angle_DHA
_geom_hbond_site_symmetry_A
C18A H18A Br2A 0.95 2.91 3.495(2) 120.9 .
C18B H18B Br2B 0.95 2.89 3.484(2) 121.9 .
C18B H18B Cl2M 0.95 2.96 3.646(8) 129.8 1_665
C1M H1M1 Br2B 0.99 3.02 3.887(3) 147.2 1_445
C1N H1N1 Br2B 0.99 3.01 3.887(3) 147.6 1_445
C1N H1N2 Br1B 0.99 3.08 3.811(3) 131.7 1_445

_refine_diff_density_max         1.696
_refine_diff_density_min         -1.594
_refine_diff_density_rms         0.139
_shelx_res_file                  
;
TITL b22001 in P-1
    b22001.res
    created by SHELXL-2016/6 at 16:09:27 on 17-May-2021
CELL 0.71073 13.29202   13.32504   19.04945  108.0250   90.5484   96.9557
ZERR     4    0.00358    0.00346    0.00649    0.0049    0.0035    0.0119
LATT  1
SFAC   C   H  BR  CL   N   PT
UNIT 134 140   8   4   8    4
TEMP -163.150
SIZE 0.049 0.16 0.217
ACTA
REM omitted reflections chosen by beamstop_omit.py program:
REM Please verify reflections are blocked on the images(verified by P. Boyle)
OMIT   0   0   1
OMIT   1   0   0
OMIT   0   1   0
OMIT  -1   0   1
OMIT   1   0   1
OMIT  -1   1   0
OMIT   1  -1   1
OMIT   0   0   2
OMIT   0  -1   2
OMIT  -1  -1   1
OMIT   1   1   0
OMIT  -1   1   1
OMIT   1  -1   2
OMIT   0  -1   3
OMIT   0  -1   1
OMIT   0   1   1
OMIT   1   1   1
OMIT   2   0   0
REM constraints for disordered CH2CL2
EXYZ C1M C1N
EXYZ CL1M CL1N
EADP C1M C1N
EADP CL1M CL1N
ABIN
RIGU
L.S. 12 4   47
FMAP  2
PLAN 50
BOND $H
CONF
REM Instructions for potential hydrogen bonds
HTAB C18A Br2A
HTAB C18B Br2B
EQIV $1 x+1, y+1, z
HTAB C18B Cl2M_$1
EQIV $2 x-1, y-1, z
HTAB C1M Br2B_$2
HTAB C1N Br2B_$2
HTAB C1N Br1B_$2
WGHT    0.021800    1.626200
FVAR       0.22376   0.53413
MOLE 1
PT1A  6    0.545147    0.181802    0.325516    11.00000    0.01405    0.01734 =
         0.01809    0.00832    0.00013   -0.00043
BR1A  3    0.720707    0.131399    0.354917    11.00000    0.01669    0.03301 =
         0.02708    0.01618    0.00090    0.00368
BR2A  3    0.612951    0.369446    0.356194    11.00000    0.02416    0.02305 =
         0.03758    0.01828   -0.00824   -0.00843
N1A   5    0.506403    0.192500    0.437474    11.00000    0.01592    0.01483 =
         0.01933    0.00576   -0.00138    0.00037
N2A   5    0.482588    0.029107    0.312928    11.00000    0.01751    0.01613 =
         0.01876    0.00469   -0.00065    0.00195
C1A   1    0.590774    0.160031    0.219202    11.00000    0.01684    0.03898 =
         0.02291    0.01744    0.00266    0.00331
AFIX  23
H1A1  2    0.654976    0.208139    0.223387    11.00000   -1.20000
H1A2  2    0.608231    0.086533    0.200751    11.00000   -1.20000
AFIX   0
C2A   1    0.523877    0.175120    0.156822    11.00000    0.02003    0.03509 =
         0.02144    0.01476    0.00174    0.00246
C3A   1    0.446927    0.075769    0.117923    11.00000    0.02327    0.03286 =
         0.01933    0.00705    0.00214    0.00860
AFIX 137
H3A1  2    0.399385    0.061489    0.153735    11.00000   -1.50000
H3A2  2    0.483377    0.014214    0.097658    11.00000   -1.50000
H3A3  2    0.409323    0.088733    0.077760    11.00000   -1.50000
AFIX   0
C4A   1    0.599231    0.186967    0.097518    11.00000    0.02433    0.06609 =
         0.02914    0.02857    0.00563    0.00857
AFIX 137
H4A1  2    0.561374    0.186016    0.052868    11.00000   -1.50000
H4A2  2    0.639994    0.127862    0.085510    11.00000   -1.50000
H4A3  2    0.644011    0.254519    0.116646    11.00000   -1.50000
AFIX   0
C5A   1    0.466598    0.271440    0.184603    11.00000    0.02110    0.02809 =
         0.02280    0.01274   -0.00471   -0.00331
C6A   1    0.405530    0.283734    0.246051    11.00000    0.01871    0.01905 =
         0.02388    0.00790   -0.00587   -0.00076
C7A   1    0.343782    0.365394    0.263367    11.00000    0.02635    0.01776 =
         0.02623    0.00454   -0.00980    0.00002
AFIX  43
H7A   2    0.300164    0.371885    0.303311    11.00000   -1.20000
AFIX   0
C8A   1    0.344730    0.436737    0.223801    11.00000    0.04461    0.01599 =
         0.03352    0.00646   -0.01685   -0.00043
AFIX  43
H8A   2    0.301341    0.490659    0.236013    11.00000   -1.20000
AFIX   0
C9A   1    0.408967    0.429154    0.166571    11.00000    0.05182    0.02245 =
         0.03666    0.01592   -0.01964   -0.00924
AFIX  43
H9A   2    0.412070    0.479513    0.140354    11.00000   -1.20000
AFIX   0
C10A  1    0.469048    0.347606    0.147465    11.00000    0.03773    0.03217 =
         0.02942    0.01789   -0.00827   -0.00922
AFIX  43
H10A  2    0.513233    0.343163    0.108016    11.00000   -1.20000
AFIX   0
C11A  1    0.399738    0.205761    0.289854    11.00000    0.01600    0.01613 =
         0.01997    0.00477   -0.00053    0.00048
AFIX  13
H11A  2    0.370695    0.135633    0.254089    11.00000   -1.20000
AFIX   0
C12A  1    0.330958    0.224599    0.353100    11.00000    0.01475    0.01936 =
         0.01916    0.00451   -0.00110    0.00289
C13A  1    0.341683    0.319052    0.412930    11.00000    0.02219    0.02047 =
         0.02351    0.00231   -0.00320    0.00417
AFIX  43
H13A  2    0.391602    0.376234    0.412491    11.00000   -1.20000
AFIX   0
C14A  1    0.280383    0.330126    0.472757    11.00000    0.02852    0.03165 =
         0.02173   -0.00082   -0.00252    0.01384
AFIX  43
H14A  2    0.288475    0.394740    0.512705    11.00000   -1.20000
AFIX   0
C15A  1    0.207638    0.247614    0.474493    11.00000    0.02147    0.04735 =
         0.02091    0.00469    0.00359    0.01075
AFIX  43
H15A  2    0.166406    0.255064    0.515801    11.00000   -1.20000
AFIX   0
C16A  1    0.195121    0.153903    0.415654    11.00000    0.01594    0.04122 =
         0.02588    0.00905    0.00057    0.00021
AFIX  43
H16A  2    0.145379    0.096944    0.416785    11.00000   -1.20000
AFIX   0
C17A  1    0.255176    0.143000    0.354944    11.00000    0.01699    0.02488 =
         0.01990    0.00384   -0.00049    0.00234
AFIX  43
H17A  2    0.244568    0.079338    0.314245    11.00000   -1.20000
AFIX   0
C18A  1    0.521018    0.274964    0.498397    11.00000    0.02068    0.01774 =
         0.02266    0.00304   -0.00496    0.00075
AFIX  43
H18A  2    0.562682    0.337301    0.496768    11.00000   -1.20000
AFIX   0
C19A  1    0.477982    0.274922    0.565379    11.00000    0.02549    0.02578 =
         0.01995    0.00222   -0.00453    0.01012
C20A  1    0.419171    0.183592    0.569496    11.00000    0.01932    0.03725 =
         0.01793    0.01019    0.00130    0.01128
C21A  1    0.406600    0.092950    0.505407    11.00000    0.01458    0.02666 =
         0.02161    0.01131    0.00074    0.00530
C22A  1    0.347913   -0.006562    0.501488    11.00000    0.01677    0.03650 =
         0.03437    0.02345    0.00363    0.00275
AFIX  43
H22A  2    0.316072   -0.014208    0.544309    11.00000   -1.20000
AFIX   0
C23A  1    0.336875   -0.089319    0.438642    11.00000    0.01708    0.02684 =
         0.04377    0.02231   -0.00035   -0.00173
AFIX  43
H23A  2    0.298051   -0.154030    0.438685    11.00000   -1.20000
AFIX   0
C24A  1    0.381780   -0.083303    0.371362    11.00000    0.01689    0.01603 =
         0.03450    0.01147   -0.00438    0.00009
C25A  1    0.373402   -0.168273    0.304144    11.00000    0.02169    0.01427 =
         0.04595    0.00681   -0.01102    0.00126
C26A  1    0.425071   -0.153782    0.244914    11.00000    0.02846    0.01860 =
         0.03366   -0.00157   -0.00972    0.00748
C27A  1    0.477414   -0.053464    0.251412    11.00000    0.02492    0.02052 =
         0.02187    0.00105   -0.00256    0.00740
AFIX  43
H27A  2    0.511014   -0.043783    0.209739    11.00000   -1.20000
AFIX   0
C28A  1    0.438290    0.014070    0.373694    11.00000    0.01586    0.01632 =
         0.02157    0.00758   -0.00081    0.00121
C29A  1    0.451168    0.101995    0.440672    11.00000    0.01355    0.01673 =
         0.01879    0.00684   -0.00086    0.00103
C30A  1    0.489478    0.377245    0.628732    11.00000    0.04377    0.03485 =
         0.02789   -0.00451   -0.00598    0.01612
AFIX 137
H30A  2    0.424385    0.405697    0.635621    11.00000   -1.50000
H30B  2    0.540720    0.429032    0.617853    11.00000   -1.50000
H30C  2    0.510813    0.363613    0.673961    11.00000   -1.50000
AFIX   0
C31A  1    0.365939    0.181410    0.638484    11.00000    0.02785    0.05499 =
         0.02326    0.01431    0.00699    0.01573
AFIX 137
H31A  2    0.405064    0.231220    0.681770    11.00000   -1.50000
H31B  2    0.360023    0.109327    0.642395    11.00000   -1.50000
H31C  2    0.298066    0.202262    0.636210    11.00000   -1.50000
AFIX   0
C32A  1    0.308062   -0.271993    0.296244    11.00000    0.02965    0.01614 =
         0.07567    0.00835   -0.01085   -0.00240
AFIX 137
H32A  2    0.251318   -0.281633    0.260550    11.00000   -1.50000
H32B  2    0.281672   -0.271080    0.344268    11.00000   -1.50000
H32C  2    0.348652   -0.330804    0.278771    11.00000   -1.50000
AFIX   0
C33A  1    0.424783   -0.240211    0.172672    11.00000    0.04677    0.02686 =
         0.04531   -0.01035   -0.01076    0.00953
AFIX 137
H33A  2    0.460410   -0.297050    0.179423    11.00000   -1.50000
H33B  2    0.459141   -0.211136    0.136547    11.00000   -1.50000
H33C  2    0.354610   -0.269062    0.154725    11.00000   -1.50000
AFIX   0
MOLE 2
PT1B  6    1.008060    0.836526    0.188580    11.00000    0.01498    0.01297 =
         0.01516    0.00217    0.00074    0.00167
BR1B  3    1.195395    0.894100    0.162036    11.00000    0.01669    0.02080 =
         0.02118    0.00609    0.00222    0.00179
BR2B  3    1.039007    0.650764    0.157383    11.00000    0.02366    0.01503 =
         0.02348    0.00497    0.00301    0.00485
N1B   5    0.965810    0.825784    0.076621    11.00000    0.01677    0.01495 =
         0.01865    0.00290    0.00191    0.00150
N2B   5    0.977662    0.988223    0.201850    11.00000    0.01567    0.01348 =
         0.01952    0.00051    0.00121    0.00151
C1B   1    1.057122    0.857961    0.296322    11.00000    0.01738    0.02199 =
         0.01731    0.00461   -0.00008    0.00123
AFIX  23
H1B1  2    1.113373    0.814670    0.293361    11.00000   -1.20000
H1B2  2    1.087338    0.933345    0.317075    11.00000   -1.20000
AFIX   0
C2B   1    0.986037    0.833993    0.354841    11.00000    0.01904    0.02244 =
         0.01770    0.00423   -0.00007    0.00088
C3B   1    0.927432    0.928063    0.394113    11.00000    0.02089    0.02476 =
         0.01816   -0.00012    0.00306   -0.00047
AFIX 137
H3B1  2    0.882989    0.941977    0.357783    11.00000   -1.50000
H3B2  2    0.975858    0.991755    0.417369    11.00000   -1.50000
H3B3  2    0.886417    0.909904    0.432002    11.00000   -1.50000
AFIX   0
C4B   1    1.058320    0.823674    0.415394    11.00000    0.02349    0.03214 =
         0.01997    0.00765    0.00081    0.00018
AFIX 137
H4B1  2    1.019784    0.820402    0.458408    11.00000   -1.50000
H4B2  2    1.110958    0.885496    0.430039    11.00000   -1.50000
H4B3  2    1.090120    0.758573    0.396189    11.00000   -1.50000
AFIX   0
C5B   1    0.911270    0.732489    0.321407    11.00000    0.01965    0.01946 =
         0.01870    0.00511    0.00426    0.00099
C6B   1    0.847905    0.720152    0.258477    11.00000    0.01820    0.01942 =
         0.01974    0.00431    0.00391    0.00123
C7B   1    0.774852    0.629891    0.233837    11.00000    0.02113    0.02295 =
         0.02301    0.00324    0.00179   -0.00313
AFIX  43
H7B   2    0.730321    0.622439    0.192719    11.00000   -1.20000
AFIX   0
C8B   1    0.765854    0.551226    0.267864    11.00000    0.02973    0.02144 =
         0.02612    0.00336    0.00601   -0.00285
AFIX  43
H8B   2    0.715479    0.491055    0.250396    11.00000   -1.20000
AFIX   0
C9B   1    0.830896    0.561188    0.327461    11.00000    0.03558    0.02073 =
         0.02439    0.00664    0.01049    0.00223
AFIX  43
H9B   2    0.826744    0.507019    0.350459    11.00000   -1.20000
AFIX   0
C10B  1    0.902327    0.651087    0.353379    11.00000    0.02670    0.02436 =
         0.02072    0.00594    0.00489    0.00228
AFIX  43
H10B  2    0.946639    0.657271    0.394350    11.00000   -1.20000
AFIX   0
C11B  1    0.856498    0.804909    0.220644    11.00000    0.01596    0.01739 =
         0.01886    0.00314    0.00078    0.00009
AFIX  13
H11B  2    0.844419    0.871660    0.259824    11.00000   -1.20000
AFIX   0
C12B  1    0.781408    0.793281    0.158327    11.00000    0.01489    0.02068 =
         0.02106    0.00376    0.00113   -0.00009
C13B  1    0.766848    0.703341    0.095062    11.00000    0.01971    0.02157 =
         0.02385    0.00301   -0.00006   -0.00005
AFIX  43
H13B  2    0.802308    0.644428    0.091838    11.00000   -1.20000
AFIX   0
C14B  1    0.700899    0.700049    0.037188    11.00000    0.02350    0.03344 =
         0.02290    0.00279   -0.00157   -0.00245
AFIX  43
H14B  2    0.690917    0.638325   -0.005005    11.00000   -1.20000
AFIX   0
C15B  1    0.649606    0.785353    0.040154    11.00000    0.02004    0.05076 =
         0.02570    0.00989   -0.00327    0.00595
AFIX  43
H15B  2    0.605428    0.783059    0.000032    11.00000   -1.20000
AFIX   0
C16B  1    0.663547    0.874620    0.102690    11.00000    0.02094    0.04126 =
         0.03180    0.01026    0.00502    0.01321
AFIX  43
H16B  2    0.628674    0.933709    0.105215    11.00000   -1.20000
AFIX   0
C17B  1    0.727847    0.878193    0.161372    11.00000    0.01900    0.02619 =
         0.02305    0.00374    0.00271    0.00520
AFIX  43
H17B  2    0.735523    0.939142    0.204136    11.00000   -1.20000
AFIX   0
C18B  1    0.960652    0.742884    0.016047    11.00000    0.02011    0.01679 =
         0.01802    0.00073    0.00103    0.00310
AFIX  43
H18B  2    0.988245    0.681398    0.018356    11.00000   -1.20000
AFIX   0
C19B  1    0.916308    0.741373   -0.051582    11.00000    0.01963    0.02189 =
         0.01819    0.00135    0.00100    0.00325
C20B  1    0.878943    0.831700   -0.056641    11.00000    0.01544    0.02355 =
         0.01871    0.00549   -0.00015    0.00002
C21B  1    0.887190    0.922779    0.007295    11.00000    0.01560    0.01806 =
         0.02038    0.00608    0.00114   -0.00057
C22B  1    0.852625    1.021922    0.010144    11.00000    0.01829    0.02231 =
         0.02604    0.00964   -0.00131    0.00233
AFIX  43
H22B  2    0.823296    1.029310   -0.033374    11.00000   -1.20000
AFIX   0
C23B  1    0.860859    1.105353    0.073545    11.00000    0.01967    0.01792 =
         0.03075    0.00841    0.00029    0.00363
AFIX  43
H23B  2    0.837126    1.169558    0.072986    11.00000   -1.20000
AFIX   0
C24B  1    0.904086    1.099935    0.141247    11.00000    0.01376    0.01670 =
         0.02676    0.00498    0.00134    0.00225
C25B  1    0.914378    1.185496    0.208982    11.00000    0.01731    0.01587 =
         0.03102    0.00389    0.00177    0.00195
C26B  1    0.960906    1.170008    0.269803    11.00000    0.01665    0.01765 =
         0.02586   -0.00033    0.00304   -0.00116
C27B  1    0.989746    1.070257    0.264029    11.00000    0.01925    0.01551 =
         0.02020    0.00028    0.00031    0.00083
AFIX  43
H27B  2    1.019461    1.060535    0.306625    11.00000   -1.20000
AFIX   0
C28B  1    0.937889    1.003329    0.139901    11.00000    0.01395    0.01465 =
         0.01890    0.00300    0.00213    0.00136
C29B  1    0.931148    0.915580    0.072848    11.00000    0.01484    0.01602 =
         0.01831    0.00415    0.00147    0.00196
C30B  1    0.905091    0.638074   -0.114200    11.00000    0.03175    0.02688 =
         0.02413   -0.00155   -0.00491    0.00493
AFIX 137
H30D  2    0.833144    0.609075   -0.123642    11.00000   -1.50000
H30E  2    0.942642    0.587121   -0.100900    11.00000   -1.50000
H30F  2    0.932191    0.650842   -0.158782    11.00000   -1.50000
AFIX   0
C31B  1    0.825522    0.830585   -0.126912    11.00000    0.02395    0.02685 =
         0.02173    0.00468   -0.00349    0.00228
AFIX 137
H31D  2    0.857097    0.785442   -0.169442    11.00000   -1.50000
H31E  2    0.830828    0.903236   -0.129706    11.00000   -1.50000
H31F  2    0.753843    0.802350   -0.127365    11.00000   -1.50000
AFIX   0
C32B  1    0.874700    1.288992    0.217857    11.00000    0.03033    0.01663 =
         0.04389    0.00184   -0.00097    0.00603
AFIX 137
H32D  2    0.851673    1.291315    0.169425    11.00000   -1.50000
H32E  2    0.928750    1.347975    0.239421    11.00000   -1.50000
H32F  2    0.817708    1.295421    0.250533    11.00000   -1.50000
AFIX   0
C33B  1    0.978096    1.256745    0.343094    11.00000    0.03254    0.01978 =
         0.03097   -0.00506   -0.00023    0.00224
AFIX 137
H33D  2    1.020720    1.318468    0.336860    11.00000   -1.50000
H33E  2    1.012065    1.230596    0.378584    11.00000   -1.50000
H33F  2    0.912687    1.277608    0.361524    11.00000   -1.50000
AFIX   0
MOLE 3
PART   1
C1M   1    0.247068   -0.359424    0.014211    21.00000    0.04303    0.05158 =
         0.03320   -0.00674    0.00069    0.01178
AFIX  23
H1M1  2    0.217859   -0.368369    0.059848    21.00000   -1.20000
H1M2  2    0.260293   -0.282199    0.020975    21.00000   -1.20000
AFIX   0
CL1M  4    0.362806   -0.413702    0.000764    21.00000    0.04188    0.04047 =
         0.03402    0.00854    0.00369    0.00854
CL2M  4    0.158627   -0.420425   -0.060726    21.00000    0.05036    0.05532 =
         0.04606   -0.01719   -0.01640    0.02938
PART   2
C1N   1    0.247068   -0.359424    0.014211   -21.00000    0.04303    0.05158 =
         0.03320   -0.00674    0.00069    0.01178
AFIX  23
H1N1  2    0.211637   -0.379054    0.054486   -21.00000   -1.20000
H1N2  2    0.260795   -0.280812    0.028964   -21.00000   -1.20000
AFIX   0
CL1N  4    0.362806   -0.413702    0.000764   -21.00000    0.04188    0.04047 =
         0.03402    0.00854    0.00369    0.00854
CL2N  4    0.170568   -0.406511   -0.066157   -21.00000    0.05357    0.03704 =
         0.03025    0.00376   -0.00519    0.00702
PART   0
MOLE 0
HKLF 4


REM  b22001 in P-1
REM R1 =  0.0275 for   23736 Fo > 4sig(Fo)  and  0.0470 for all   30855 data
REM    734 parameters refined using    744 restraints

END

WGHT      0.0218      1.6259

REM Highest difference peak  1.696,  deepest hole -1.594,  1-sigma level  0.139
Q1    1   1.0142  0.8337  0.1490  11.00000  0.05    1.70
Q2    1   0.1206  0.5278  0.3253  11.00000  0.05    1.19
Q3    1   0.5466  0.1781  0.2880  11.00000  0.05    1.12
Q4    1   0.2390 -0.4154  0.4198  11.00000  0.05    0.92
Q5    1   1.0419  0.7650  0.1579  11.00000  0.05    0.91
Q6    1   0.3771 -0.3581  0.0374  11.00000  0.05    0.91
Q7    1   1.0097  0.8369  0.2280  11.00000  0.05    0.90
Q8    1   0.9437  1.4856  0.5059  11.00000  0.05    0.83
Q9    1   1.0056  0.7660  0.1425  11.00000  0.05    0.81
Q10   1   1.0408  0.9005  0.1697  11.00000  0.05    0.81
Q11   1   0.5245  0.2545  0.3590  11.00000  0.05    0.81
Q12   1   0.5600  0.2431  0.3008  11.00000  0.05    0.80
Q13   1   0.4832  0.1178  0.3188  11.00000  0.05    0.79
Q14   1   0.9556  0.7649  0.1814  11.00000  0.05    0.79
Q15   1   0.9965  0.7731  0.2080  11.00000  0.05    0.79
Q16   1   0.4561  0.0256  0.3415  11.00000  0.05    0.78
Q17   1   0.5294  0.1198  0.3467  11.00000  0.05    0.77
Q18   1   0.9266  0.8240  0.1915  11.00000  0.05    0.77
Q19   1   0.9786  0.9133  0.2114  11.00000  0.05    0.75
Q20   1   0.8600  0.9747  0.0113  11.00000  0.05    0.75
Q21   1   0.9943  0.9253  0.1936  11.00000  0.05    0.74
Q22   1   1.2017  0.8984  0.1173  11.00000  0.05    0.73
Q23   1   1.0374  0.6563  0.1125  11.00000  0.05    0.72
Q24   1   0.4824  0.2005  0.3015  11.00000  0.05    0.70
Q25   1   0.6257  0.3600  0.3186  11.00000  0.05    0.69
Q26   1   0.7764  0.8499  0.1622  11.00000  0.05    0.68
Q27   1   0.6261  0.2856  0.3080  11.00000  0.05    0.68
Q28   1   1.1977  0.6360  0.4839  11.00000  0.05    0.67
Q29   1   0.9210  0.9185  0.0418  11.00000  0.05    0.67
Q30   1   0.4239 -0.1189  0.2385  11.00000  0.05    0.67
Q31   1   0.5371  0.1123  0.2772  11.00000  0.05    0.67
Q32   1   0.5870  0.2410  0.3704  11.00000  0.05    0.66
Q33   1   1.0370  0.9074  0.2309  11.00000  0.05    0.66
Q34   1   0.9384  0.9881  0.1793  11.00000  0.05    0.66
Q35   1   0.5737  0.1301  0.3482  11.00000  0.05    0.66
Q36   1   0.9288  0.9583  0.1018  11.00000  0.05    0.65
Q37   1   0.5539  0.1924  0.3700  11.00000  0.05    0.65
Q38   1   0.4788  0.1599  0.3111  11.00000  0.05    0.65
Q39   1   0.4842 -0.4842  0.0151  11.00000  0.05    0.64
Q40   1   0.4402  0.0609  0.4069  11.00000  0.05    0.64
Q41   1   0.8626  0.8828 -0.0204  11.00000  0.05    0.63
Q42   1   1.0430  0.7682  0.1866  11.00000  0.05    0.63
Q43   1   0.5806  0.2709  0.3356  11.00000  0.05    0.62
Q44   1   0.3607 -0.1264  0.3413  11.00000  0.05    0.62
Q45   1   0.5046  0.1276  0.2801  11.00000  0.05    0.62
Q46   1   1.0625  0.8900  0.2342  11.00000  0.05    0.61
Q47   1   1.0035  0.9054  0.1728  11.00000  0.05    0.61
Q48   1   0.5892  0.1876  0.3183  11.00000  0.05    0.60
Q49   1   0.9537  0.8288  0.1835  11.00000  0.05    0.60
Q50   1   0.2257  0.1636  0.3872  11.00000  0.05    0.60
;

_shelx_res_checksum              18210
_shelx_fab_file                  
;
    2    0    0    -26.83      0.00
    3    0    0    -31.59      0.00
    4    0    0      0.41      0.00
    5    0    0     11.12      0.00
    6    0    0     -2.51      0.00
    7    0    0    -10.68      0.00
    8    0    0     -5.05      0.00
    9    0    0      1.89      0.00
   10    0    0      0.41      0.00
   11    0    0     -4.58      0.00
   12    0    0     -6.69      0.00
   13    0    0     -4.71      0.00
   14    0    0     -1.19      0.00
   15    0    0      2.38      0.00
   16    0    0      4.37      0.00
   17    0    0      2.39      0.00
   18    0    0      1.13      0.00
   19    0    0      1.69      0.00
   20    0    0      1.66      0.00
   21    0    0      0.16      0.00
  -22    1    0      0.42      0.00
  -21    1    0     -0.69      0.00
  -20    1    0     -0.72      0.00
  -19    1    0     -0.39      0.00
  -18    1    0     -1.70      0.00
  -17    1    0     -3.60      0.00
  -16    1    0     -3.93      0.00
  -15    1    0     -0.60      0.00
  -14    1    0      3.01      0.00
  -13    1    0      4.51      0.00
  -12    1    0      4.71      0.00
  -11    1    0      2.75      0.00
  -10    1    0      0.10      0.00
   -9    1    0      1.24      0.00
   -8    1    0      6.14      0.00
   -7    1    0      5.01      0.00
   -6    1    0     -5.00      0.00
   -5    1    0     -7.70      0.00
   -4    1    0     14.08      0.00
   -3    1    0     35.76      0.00
   -2    1    0     -0.64      0.00
    2    1    0     35.60      0.00
    3    1    0     12.43      0.00
    4    1    0    -10.91      0.00
    5    1    0     -5.02      0.00
    6    1    0     11.98      0.00
    7    1    0     12.31      0.00
    8    1    0      0.09      0.00
    9    1    0     -4.52      0.00
   10    1    0      1.81      0.00
   11    1    0      7.52      0.00
   12    1    0      7.25      0.00
   13    1    0      3.05      0.00
   14    1    0     -1.08      0.00
   15    1    0     -3.05      0.00
   16    1    0     -3.58      0.00
   17    1    0     -1.85      0.00
   18    1    0     -1.90      0.00
   19    1    0     -2.77      0.00
   20    1    0     -0.88      0.00
   21    1    0      0.93      0.00
  -22    2    0      0.35      0.00
  -21    2    0     -0.34      0.00
  -20    2    0     -0.47      0.00
  -19    2    0      0.89      0.00
  -18    2    0      3.15      0.00
  -17    2    0      3.96      0.00
  -16    2    0      2.23      0.00
  -15    2    0     -1.04      0.00
  -14    2    0     -3.16      0.00
  -13    2    0     -3.06      0.00
  -12    2    0     -3.26      0.00
  -11    2    0     -3.14      0.00
  -10    2    0     -1.74      0.00
   -9    2    0     -2.23      0.00
   -8    2    0     -3.53      0.00
   -7    2    0      0.48      0.00
   -6    2    0      6.16      0.00
   -5    2    0     -1.95      0.00
   -4    2    0    -21.84      0.00
   -3    2    0    -22.77      0.00
   -2    2    0     26.08      0.00
   -1    2    0     68.31      0.00
    0    2    0     43.94      0.00
    1    2    0    -13.76      0.00
    2    2    0    -23.12      0.00
    3    2    0      6.16      0.00
    4    2    0     10.53      0.00
    5    2    0     -6.60      0.00
    6    2    0    -17.66      0.00
    7    2    0     -7.94      0.00
    8    2    0      5.96      0.00
    9    2    0      3.96      0.00
   10    2    0     -5.99      0.00
   11    2    0     -9.15      0.00
   12    2    0     -5.52      0.00
   13    2    0     -0.68      0.00
   14    2    0      2.13      0.00
   15    2    0      2.51      0.00
   16    2    0      2.88      0.00
   17    2    0      2.41      0.00
   18    2    0      2.52      0.00
   19    2    0      2.26      0.00
   20    2    0     -0.37      0.00
   21    2    0     -0.89      0.00
  -22    3    0     -0.02      0.00
  -21    3    0      1.50      0.00
  -20    3    0      0.24      0.00
  -19    3    0     -2.47      0.00
  -18    3    0     -3.72      0.00
  -17    3    0     -3.14      0.00
  -16    3    0     -0.56      0.00
  -15    3    0      1.59      0.00
  -14    3    0      1.87      0.00
  -13    3    0      1.84      0.00
  -12    3    0      3.60      0.00
  -11    3    0      4.77      0.00
  -10    3    0      2.20      0.00
   -9    3    0      0.34      0.00
   -8    3    0     -0.07      0.00
   -7    3    0     -2.09      0.00
   -6    3    0     -1.42      0.00
   -5    3    0     10.30      0.00
   -4    3    0     19.16      0.00
   -3    3    0      4.34      0.00
   -2    3    0    -35.34      0.00
   -1    3    0    -48.53      0.00
    0    3    0    -14.93      0.00
    1    3    0     13.86      0.00
    2    3    0      4.97      0.00
    3    3    0    -12.87      0.00
    4    3    0     -1.82      0.00
    5    3    0     16.72      0.00
    6    3    0     16.29      0.00
    7    3    0     -0.52      0.00
    8    3    0     -9.01      0.00
    9    3    0      0.17      0.00
   10    3    0      9.38      0.00
   11    3    0      8.07      0.00
   12    3    0      2.68      0.00
   13    3    0     -0.61      0.00
   14    3    0     -1.57      0.00
   15    3    0     -1.99      0.00
   16    3    0     -3.14      0.00
   17    3    0     -3.11      0.00
   18    3    0     -2.16      0.00
   19    3    0     -1.22      0.00
   20    3    0      0.57      0.00
   21    3    0      0.08      0.00
  -22    4    0     -0.64      0.00
  -21    4    0     -1.62      0.00
  -20    4    0      0.55      0.00
  -19    4    0      3.22      0.00
  -18    4    0      3.31      0.00
  -17    4    0      2.14      0.00
  -16    4    0     -0.14      0.00
  -15    4    0     -1.04      0.00
  -14    4    0     -0.22      0.00
  -13    4    0     -2.08      0.00
  -12    4    0     -5.49      0.00
  -11    4    0     -5.47      0.00
  -10    4    0     -0.22      0.00
   -9    4    0      2.78      0.00
   -8    4    0      1.34      0.00
   -7    4    0     -0.60      0.00
   -6    4    0     -4.44      0.00
   -5    4    0    -12.26      0.00
   -4    4    0    -10.48      0.00
   -3    4    0      8.75      0.00
   -2    4    0     31.68      0.00
   -1    4    0     29.09      0.00
    0    4    0      3.05      0.00
    1    4    0     -4.78      0.00
    2    4    0      6.31      0.00
    3    4    0      8.74      0.00
    4    4    0     -8.90      0.00
    5    4    0    -20.48      0.00
    6    4    0     -8.73      0.00
    7    4    0      8.19      0.00
    8    4    0      6.89      0.00
    9    4    0     -5.36      0.00
   10    4    0     -9.78      0.00
   11    4    0     -5.14      0.00
   12    4    0     -0.60      0.00
   13    4    0      0.28      0.00
   14    4    0      0.61      0.00
   15    4    0      2.49      0.00
   16    4    0      3.96      0.00
   17    4    0      3.21      0.00
   18    4    0      1.43      0.00
   19    4    0      0.67      0.00
   20    4    0     -0.23      0.00
   21    4    0      0.25      0.00
  -22    5    0      1.04      0.00
  -21    5    0      1.37      0.00
  -20    5    0     -0.78      0.00
  -19    5    0     -3.15      0.00
  -18    5    0     -2.90      0.00
  -17    5    0     -1.38      0.00
  -16    5    0     -0.06      0.00
  -15    5    0     -0.12      0.00
  -14    5    0     -0.32      0.00
  -13    5    0      4.08      0.00
  -12    5    0      7.23      0.00
  -11    5    0      3.48      0.00
  -10    5    0     -3.28      0.00
   -9    5    0     -4.21      0.00
   -8    5    0      0.88      0.00
   -7    5    0      4.41      0.00
   -6    5    0      6.50      0.00
   -5    5    0      8.38      0.00
   -4    5    0      2.26      0.00
   -3    5    0    -13.45      0.00
   -2    5    0    -23.61      0.00
   -1    5    0    -17.01      0.00
    0    5    0     -2.42      0.00
    1    5    0     -3.58      0.00
    2    5    0     -8.93      0.00
    3    5    0      0.59      0.00
    4    5    0     16.77      0.00
    5    5    0     16.71      0.00
    6    5    0     -0.66      0.00
    7    5    0    -10.68      0.00
    8    5    0     -1.31      0.00
    9    5    0      8.52      0.00
   10    5    0      7.35      0.00
   11    5    0      2.24      0.00
   12    5    0      0.13      0.00
   13    5    0      0.81      0.00
   14    5    0     -0.46      0.00
   15    5    0     -3.83      0.00
   16    5    0     -4.49      0.00
   17    5    0     -2.71      0.00
   18    5    0     -0.68      0.00
   19    5    0     -0.28      0.00
   20    5    0      0.22      0.00
  -21    6    0     -1.18      0.00
  -20    6    0      0.97      0.00
  -19    6    0      2.87      0.00
  -18    6    0      2.35      0.00
  -17    6    0      0.72      0.00
  -16    6    0      0.86      0.00
  -15    6    0      0.94      0.00
  -14    6    0     -1.28      0.00
  -13    6    0     -6.55      0.00
  -12    6    0     -6.60      0.00
  -11    6    0      0.88      0.00
  -10    6    0      5.73      0.00
   -9    6    0      2.29      0.00
   -8    6    0     -4.48      0.00
   -7    6    0     -5.53      0.00
   -6    6    0     -3.86      0.00
   -5    6    0     -3.31      0.00
   -4    6    0      1.21      0.00
   -3    6    0     11.44      0.00
   -2    6    0     16.36      0.00
   -1    6    0     12.12      0.00
    0    6    0      6.54      0.00
    1    6    0      7.88      0.00
    2    6    0      4.59      0.00
    3    6    0    -10.02      0.00
    4    6    0    -18.54      0.00
    5    6    0     -8.20      0.00
    6    6    0      6.73      0.00
    7    6    0      7.54      0.00
    8    6    0     -3.92      0.00
    9    6    0     -8.54      0.00
   10    6    0     -3.95      0.00
   11    6    0     -0.66      0.00
   12    6    0     -1.05      0.00
   13    6    0     -1.61      0.00
   14    6    0      1.38      0.00
   15    6    0      5.14      0.00
   16    6    0      4.27      0.00
   17    6    0      1.78      0.00
   18    6    0     -0.24      0.00
   19    6    0     -0.25      0.00
   20    6    0     -0.31      0.00
  -21    7    0      0.61      0.00
  -20    7    0     -1.28      0.00
  -19    7    0     -1.91      0.00
  -18    7    0     -1.31      0.00
  -17    7    0     -0.68      0.00
  -16    7    0     -1.70      0.00
  -15    7    0     -0.37      0.00
  -14    7    0      4.21      0.00
  -13    7    0      7.26      0.00
  -12    7    0      3.07      0.00
  -11    7    0     -5.04      0.00
  -10    7    0     -5.23      0.00
   -9    7    0      1.73      0.00
   -8    7    0      6.28      0.00
   -7    7    0      3.13      0.00
   -6    7    0     -0.15      0.00
   -5    7    0      1.49      0.00
   -4    7    0      0.17      0.00
   -3    7    0     -7.50      0.00
   -2    7    0    -13.20      0.00
   -1    7    0    -12.52      0.00
    0    7    0     -9.90      0.00
    1    7    0     -6.45      0.00
    2    7    0      3.16      0.00
    3    7    0     14.78      0.00
    4    7    0     14.18      0.00
    5    7    0      0.35      0.00
    6    7    0     -7.39      0.00
    7    7    0     -2.04      0.00
    8    7    0      6.34      0.00
    9    7    0      6.37      0.00
   10    7    0      1.36      0.00
   11    7    0      0.83      0.00
   12    7    0      2.59      0.00
   13    7    0      1.32      0.00
   14    7    0     -2.96      0.00
   15    7    0     -5.80      0.00
   16    7    0     -3.39      0.00
   17    7    0     -0.54      0.00
   18    7    0      1.20      0.00
   19    7    0      0.55      0.00
  -21    8    0     -0.10      0.00
  -20    8    0      0.83      0.00
  -19    8    0      0.47      0.00
  -18    8    0      0.78      0.00
  -17    8    0      1.57      0.00
  -16    8    0      1.65      0.00
  -15    8    0     -1.46      0.00
  -14    8    0     -6.24      0.00
  -13    8    0     -5.40      0.00
  -12    8    0      1.40      0.00
  -11    8    0      6.56      0.00
  -10    8    0      2.21      0.00
   -9    8    0     -5.09      0.00
   -8    8    0     -4.98      0.00
   -7    8    0      0.66      0.00
   -6    8    0      1.85      0.00
   -5    8    0     -3.33      0.00
   -4    8    0     -2.47      0.00
   -3    8    0      6.61      0.00
   -2    8    0     13.93      0.00
   -1    8    0     13.33      0.00
    0    8    0      8.32      0.00
    1    8    0      1.24      0.00
    2    8    0     -8.58      0.00
    3    8    0    -13.51      0.00
    4    8    0     -7.75      0.00
    5    8    0      3.13      0.00
    6    8    0      4.52      0.00
    7    8    0     -2.25      0.00
    8    8    0     -5.80      0.00
    9    8    0     -3.54      0.00
   10    8    0     -0.60      0.00
   11    8    0     -2.32      0.00
   12    8    0     -3.47      0.00
   13    8    0      0.30      0.00
   14    8    0      4.47      0.00
   15    8    0      5.53      0.00
   16    8    0      2.11      0.00
   17    8    0     -0.75      0.00
   18    8    0     -1.70      0.00
   19    8    0     -0.43      0.00
  -21    9    0      0.34      0.00
  -20    9    0      0.01      0.00
  -19    9    0     -0.07      0.00
  -18    9    0     -1.34      0.00
  -17    9    0     -2.49      0.00
  -16    9    0     -0.57      0.00
  -15    9    0      3.17      0.00
  -14    9    0      6.04      0.00
  -13    9    0      2.32      0.00
  -12    9    0     -4.35      0.00
  -11    9    0     -5.08      0.00
  -10    9    0      1.37      0.00
   -9    9    0      5.83      0.00
   -8    9    0      1.46      0.00
   -7    9    0     -3.36      0.00
   -6    9    0     -0.24      0.00
   -5    9    0      6.01      0.00
   -4    9    0      2.04      0.00
   -3    9    0     -9.14      0.00
   -2    9    0    -14.41      0.00
   -1    9    0    -10.73      0.00
    0    9    0     -3.57      0.00
    1    9    0      2.74      0.00
    2    9    0      9.22      0.00
    3    9    0      9.72      0.00
    4    9    0      3.30      0.00
    5    9    0     -2.78      0.00
    6    9    0     -1.33      0.00
    7    9    0      3.56      0.00
    8    9    0      3.45      0.00
    9    9    0      1.52      0.00
   10    9    0      1.74      0.00
   11    9    0      3.80      0.00
   12    9    0      2.64      0.00
   13    9    0     -2.50      0.00
   14    9    0     -5.00      0.00
   15    9    0     -4.25      0.00
   16    9    0     -0.77      0.00
   17    9    0      1.57      0.00
   18    9    0      1.46      0.00
  -20   10    0     -0.01      0.00
  -19   10    0      0.89      0.00
  -18   10    0      1.97      0.00
  -17   10    0      2.59      0.00
  -16   10    0     -0.56      0.00
  -15   10    0     -3.72      0.00
  -14   10    0     -4.20      0.00
  -13   10    0      0.15      0.00
  -12   10    0      4.76      0.00
  -11   10    0      1.99      0.00
  -10   10    0     -3.72      0.00
   -9   10    0     -3.61      0.00
   -8   10    0      2.43      0.00
   -7   10    0      3.44      0.00
   -6   10    0     -3.50      0.00
   -5   10    0     -7.01      0.00
   -4   10    0      1.20      0.00
   -3   10    0     11.77      0.00
   -2   10    0     12.18      0.00
   -1   10    0      6.26      0.00
    0   10    0      0.24      0.00
    1   10    0     -3.65      0.00
    2   10    0     -7.52      0.00
    3   10    0     -6.85      0.00
    4   10    0     -1.57      0.00
    5   10    0      1.13      0.00
    6   10    0     -0.13      0.00
    7   10    0     -2.13      0.00
    8   10    0     -1.19      0.00
    9   10    0     -1.41      0.00
   10   10    0     -3.54      0.00
   11   10    0     -3.81      0.00
   12   10    0     -0.50      0.00
   13   10    0      3.77      0.00
   14   10    0      4.01      0.00
   15   10    0      2.47      0.00
   16   10    0      0.06      0.00
   17   10    0     -1.42      0.00
  -20   11    0     -0.45      0.00
  -19   11    0     -1.46      0.00
  -18   11    0     -1.98      0.00
  -17   11    0     -2.22      0.00
  -16   11    0      0.95      0.00
  -15   11    0      3.27      0.00
  -14   11    0      2.04      0.00
  -13   11    0     -1.25      0.00
  -12   11    0     -3.09      0.00
  -11   11    0      0.92      0.00
  -10   11    0      3.89      0.00
   -9   11    0     -0.30      0.00
   -8   11    0     -4.52      0.00
   -7   11    0     -0.55      0.00
   -6   11    0      7.18      0.00
   -5   11    0      5.35      0.00
   -4   11    0     -5.40      0.00
   -3   11    0    -12.29      0.00
   -2   11    0     -8.45      0.00
   -1   11    0     -2.88      0.00
    0   11    0      0.46      0.00
    1   11    0      3.17      0.00
    2   11    0      5.91      0.00
    3   11    0      5.48      0.00
    4   11    0      1.56      0.00
    5   11    0     -0.15      0.00
    6   11    0     -0.51      0.00
    7   11    0     -0.03      0.00
    8   11    0      0.77      0.00
    9   11    0      2.69      0.00
   10   11    0      4.19      0.00
   11   11    0      2.26      0.00
   12   11    0     -1.36      0.00
   13   11    0     -3.34      0.00
   14   11    0     -2.24      0.00
   15   11    0     -1.33      0.00
   16   11    0     -0.44      0.00
   17   11    0      0.56      0.00
  -19   12    0      1.30      0.00
  -18   12    0      1.94      0.00
  -17   12    0      1.87      0.00
  -16   12    0     -0.78      0.00
  -15   12    0     -2.39      0.00
  -14   12    0     -0.46      0.00
  -13   12    0      1.24      0.00
  -12   12    0      0.74      0.00
  -11   12    0     -2.25      0.00
  -10   12    0     -2.11      0.00
   -9   12    0      3.51      0.00
   -8   12    0      3.57      0.00
   -7   12    0     -3.70      0.00
   -6   12    0     -8.24      0.00
   -5   12    0     -1.39      0.00
   -4   12    0      8.58      0.00
   -3   12    0     10.29      0.00
   -2   12    0      4.64      0.00
   -1   12    0      1.24      0.00
    0   12    0      0.33      0.00
    1   12    0     -2.36      0.00
    2   12    0     -5.09      0.00
    3   12    0     -5.31      0.00
    4   12    0     -2.04      0.00
    5   12    0      0.72      0.00
    6   12    0      1.99      0.00
    7   12    0      0.65      0.00
    8   12    0     -1.99      0.00
    9   12    0     -3.49      0.00
   10   12    0     -3.17      0.00
   11   12    0     -0.48      0.00
   12   12    0      1.91      0.00
   13   12    0      2.03      0.00
   14   12    0      1.11      0.00
   15   12    0      1.42      0.00
   16   12    0      1.21      0.00
  -19   13    0     -1.18      0.00
  -18   13    0     -2.11      0.00
  -17   13    0     -1.41      0.00
  -16   13    0      0.58      0.00
  -15   13    0      1.42      0.00
  -14   13    0     -0.34      0.00
  -13   13    0     -0.93      0.00
  -12   13    0      0.78      0.00
  -11   13    0      1.81      0.00
  -10   13    0     -0.26      0.00
   -9   13    0     -4.23      0.00
   -8   13    0     -0.56      0.00
   -7   13    0      6.53      0.00
   -6   13    0      5.87      0.00
   -5   13    0     -2.86      0.00
   -4   13    0     -8.93      0.00
   -3   13    0     -6.30      0.00
   -2   13    0     -1.66      0.00
   -1   13    0     -1.44      0.00
    0   13    0     -1.80      0.00
    1   13    0      2.02      0.00
    2   13    0      5.55      0.00
    3   13    0      5.57      0.00
    4   13    0      1.51      0.00
    5   13    0     -2.30      0.00
    6   13    0     -2.46      0.00
    7   13    0      0.44      0.00
    8   13    0      2.92      0.00
    9   13    0      2.90      0.00
   10   13    0      1.71      0.00
   11   13    0     -0.43      0.00
   12   13    0     -1.56      0.00
   13   13    0     -1.15      0.00
   14   13    0     -1.07      0.00
   15   13    0     -1.79      0.00
  -18   14    0      2.04      0.00
  -17   14    0      0.79      0.00
  -16   14    0     -0.51      0.00
  -15   14    0     -0.58      0.00
  -14   14    0      0.68      0.00
  -13   14    0      0.92      0.00
  -12   14    0     -0.99      0.00
  -11   14    0     -0.54      0.00
  -10   14    0      1.97      0.00
   -9   14    0      2.63      0.00
   -8   14    0     -2.47      0.00
   -7   14    0     -6.63      0.00
   -6   14    0     -2.03      0.00
   -5   14    0      4.97      0.00
   -4   14    0      6.35      0.00
   -3   14    0      2.23      0.00
   -2   14    0      0.70      0.00
   -1   14    0      3.07      0.00
    0   14    0      2.45      0.00
    1   14    0     -3.23      0.00
    2   14    0     -6.54      0.00
    3   14    0     -4.61      0.00
    4   14    0      0.41      0.00
    5   14    0      3.37      0.00
    6   14    0      1.51      0.00
    7   14    0     -1.51      0.00
    8   14    0     -2.60      0.00
    9   14    0     -1.90      0.00
   10   14    0     -1.00      0.00
   11   14    0      0.59      0.00
   12   14    0      1.14      0.00
   13   14    0      0.97      0.00
   14   14    0      1.22      0.00
  -17   15    0     -0.29      0.00
  -16   15    0      0.56      0.00
  -15   15    0     -0.05      0.00
  -14   15    0     -0.86      0.00
  -13   15    0     -0.99      0.00
  -12   15    0      0.42      0.00
  -11   15    0     -0.61      0.00
  -10   15    0     -2.47      0.00
   -9   15    0      0.09      0.00
   -8   15    0      4.30      0.00
   -7   15    0      4.74      0.00
   -6   15    0     -0.86      0.00
   -5   15    0     -4.59      0.00
   -4   15    0     -2.97      0.00
   -3   15    0     -0.12      0.00
   -2   15    0     -1.66      0.00
   -1   15    0     -4.21      0.00
    0   15    0     -1.08      0.00
    1   15    0      5.12      0.00
    2   15    0      6.05      0.00
    3   15    0      1.96      0.00
    4   15    0     -2.31      0.00
    5   15    0     -3.04      0.00
    6   15    0     -0.17      0.00
    7   15    0      1.65      0.00
    8   15    0      1.92      0.00
    9   15    0      1.51      0.00
   10   15    0      0.87      0.00
   11   15    0     -0.56      0.00
   12   15    0     -0.90      0.00
   13   15    0     -0.81      0.00
  -16   16    0     -0.61      0.00
  -15   16    0      0.36      0.00
  -14   16    0      0.81      0.00
  -13   16    0      0.74      0.00
  -12   16    0      0.36      0.00
  -11   16    0      1.20      0.00
  -10   16    0      1.70      0.00
   -9   16    0     -2.51      0.00
   -8   16    0     -4.43      0.00
   -7   16    0     -2.05      0.00
   -6   16    0      2.06      0.00
   -5   16    0      3.03      0.00
   -4   16    0      0.66      0.00
   -3   16    0     -0.13      0.00
   -2   16    0      2.85      0.00
   -1   16    0      3.66      0.00
    0   16    0     -1.21      0.00
    1   16    0     -5.67      0.00
    2   16    0     -3.76      0.00
    3   16    0      0.73      0.00
    4   16    0      2.72      0.00
    5   16    0      1.73      0.00
    6   16    0     -0.75      0.00
    7   16    0     -1.29      0.00
    8   16    0     -1.52      0.00
    9   16    0     -1.42      0.00
   10   16    0     -0.60      0.00
   11   16    0      0.52      0.00
   12   16    0      0.59      0.00
  -15   17    0     -0.33      0.00
  -14   17    0     -0.56      0.00
  -13   17    0     -0.38      0.00
  -12   17    0     -0.96      0.00
  -11   17    0     -1.02      0.00
  -10   17    0     -0.28      0.00
   -9   17    0      3.28      0.00
   -8   17    0      2.94      0.00
   -7   17    0     -0.25      0.00
   -6   17    0     -1.81      0.00
   -5   17    0     -1.28      0.00
   -4   17    0      0.38      0.00
   -3   17    0     -0.31      0.00
   -2   17    0     -3.33      0.00
   -1   17    0     -2.24      0.00
    0   17    0      2.71      0.00
    1   17    0      4.56      0.00
    2   17    0      1.34      0.00
    3   17    0     -1.89      0.00
    4   17    0     -1.69      0.00
    5   17    0     -0.34      0.00
    6   17    0      0.95      0.00
    7   17    0      0.81      0.00
    8   17    0      1.12      0.00
    9   17    0      1.04      0.00
   10   17    0      0.05      0.00
  -13   18    0      0.20      0.00
  -12   18    0      1.00      0.00
  -11   18    0      0.41      0.00
  -10   18    0     -0.62      0.00
   -9   18    0     -2.22      0.00
   -8   18    0     -1.07      0.00
   -7   18    0      1.05      0.00
   -6   18    0      0.70      0.00
   -5   18    0     -0.07      0.00
   -4   18    0     -0.46      0.00
   -3   18    0      0.93      0.00
   -2   18    0      3.19      0.00
   -1   18    0      0.83      0.00
    0   18    0     -3.23      0.00
    1   18    0     -2.90      0.00
    2   18    0      0.02      0.00
    3   18    0      1.49      0.00
    4   18    0      0.34      0.00
    5   18    0     -0.31      0.00
    6   18    0     -0.40      0.00
    7   18    0     -0.33      0.00
    8   18    0     -0.55      0.00
    9   18    0     -0.44      0.00
  -12   19    0     -0.59      0.00
  -11   19    0     -0.04      0.00
  -10   19    0      0.64      0.00
   -9   19    0      0.78      0.00
   -8   19    0      0.22      0.00
   -7   19    0     -0.53      0.00
   -6   19    0      0.16      0.00
   -5   19    0      0.50      0.00
   -4   19    0     -0.06      0.00
   -3   19    0     -1.38      0.00
   -2   19    0     -2.28      0.00
   -1   19    0      0.38      0.00
    0   19    0      2.97      0.00
    1   19    0      1.35      0.00
    2   19    0     -0.36      0.00
    3   19    0     -0.47      0.00
    4   19    0      0.22      0.00
    5   19    0      0.04      0.00
    6   19    0     -0.29      0.00
    7   19    0      0.16      0.00
   -9   20    0     -0.18      0.00
   -8   20    0     -0.23      0.00
   -7   20    0     -0.03      0.00
   -6   20    0     -0.20      0.00
   -5   20    0     -0.25      0.00
   -4   20    0      0.41      0.00
   -3   20    0      1.18      0.00
   -2   20    0      0.88      0.00
   -1   20    0     -0.93      0.00
    0   20    0     -1.97      0.00
    1   20    0     -0.32      0.00
    2   20    0      0.16      0.00
    3   20    0     -0.19      0.00
    4   20    0      0.15      0.00
   -5   21    0      0.04      0.00
   -4   21    0     -0.23      0.00
   -3   21    0     -0.59      0.00
   -2   21    0      0.02      0.00
   -1   21    0      0.67      0.00
   -1  -21    1      0.60      0.00
    0  -21    1     -0.30      0.00
    1  -21    1     -1.56      0.00
    2  -21    1     -0.72      0.00
    3  -21    1      0.10      0.00
    4  -21    1      0.09      0.00
    5  -21    1      0.30      0.00
    6  -21    1      0.09      0.00
   -4  -20    1      0.44      0.00
   -3  -20    1     -0.07      0.00
   -2  -20    1     -1.55      0.00
   -1  -20    1     -0.67      0.00
    0  -20    1      1.46      0.00
    1  -20    1      2.16      0.00
    2  -20    1      0.29      0.00
    3  -20    1     -0.95      0.00
    4  -20    1     -0.35      0.00
    5  -20    1     -0.20      0.00
    6  -20    1      0.13      0.00
    7  -20    1      0.17      0.00
    8  -20    1     -0.47      0.00
    9  -20    1      0.16      0.00
   10  -20    1      0.66      0.00
   -7  -19    1     -0.38      0.00
   -6  -19    1     -1.02      0.00
   -5  -19    1     -1.55      0.00
   -4  -19    1     -0.61      0.00
   -3  -19    1      1.04      0.00
   -2  -19    1      2.49      0.00
   -1  -19    1      0.03      0.00
    0  -19    1     -2.84      0.00
    1  -19    1     -1.86      0.00
    2  -19    1      0.72      0.00
    3  -19    1      1.38      0.00
    4  -19    1      0.08      0.00
    5  -19    1     -0.31      0.00
    6  -19    1      0.05      0.00
    7  -19    1      0.73      0.00
    8  -19    1      0.92      0.00
    9  -19    1     -0.78      0.00
   10  -19    1     -1.71      0.00
   11  -19    1     -0.41      0.00
   12  -19    1     -0.39      0.00
   -9  -18    1     -0.36      0.00
   -8  -18    1      0.14      0.00
   -7  -18    1      1.19      0.00
   -6  -18    1      2.08      0.00
   -5  -18    1      2.24      0.00
   -4  -18    1     -0.24      0.00
   -3  -18    1     -2.55      0.00
   -2  -18    1     -2.58      0.00
   -1  -18    1      1.22      0.00
    0  -18    1      3.70      0.00
    1  -18    1      0.92      0.00
    2  -18    1     -1.52      0.00
    3  -18    1     -0.96      0.00
    4  -18    1      0.45      0.00
    5  -18    1      0.26      0.00
    6  -18    1     -1.33      0.00
    7  -18    1     -2.04      0.00
    8  -18    1     -0.09      0.00
    9  -18    1      2.40      0.00
   10  -18    1      2.55      0.00
   11  -18    1      0.21      0.00
   12  -18    1      0.34      0.00
   13  -18    1      0.00      0.00
   14  -18    1     -0.49      0.00
  -11  -17    1      0.28      0.00
  -10  -17    1      0.65      0.00
   -9  -17    1     -0.09      0.00
   -8  -17    1     -0.73      0.00
   -7  -17    1     -2.20      0.00
   -6  -17    1     -2.95      0.00
   -5  -17    1     -1.75      0.00
   -4  -17    1      1.85      0.00
   -3  -17    1      3.56      0.00
   -2  -17    1      1.46      0.00
   -1  -17    1     -2.85      0.00
    0  -17    1     -3.87      0.00
    1  -17    1      0.22      0.00
    2  -17    1      1.87      0.00
    3  -17    1      0.07      0.00
    4  -17    1     -0.63      0.00
    5  -17    1      1.01      0.00
    6  -17    1      3.10      0.00
    7  -17    1      2.15      0.00
    8  -17    1     -2.32      0.00
    9  -17    1     -3.81      0.00
   10  -17    1     -2.08      0.00
   11  -17    1      0.11      0.00
   12  -17    1     -0.37      0.00
   13  -17    1     -0.10      0.00
   14  -17    1      1.15      0.00
   15  -17    1      0.57      0.00
  -12  -16    1     -0.47      0.00
  -11  -16    1     -0.80      0.00
  -10  -16    1     -0.74      0.00
   -9  -16    1      0.49      0.00
   -8  -16    1      1.32      0.00
   -7  -16    1      3.09      0.00
   -6  -16    1      3.25      0.00
   -5  -16    1      0.37      0.00
   -4  -16    1     -3.24      0.00
   -3  -16    1     -3.18      0.00
   -2  -16    1      0.74      0.00
   -1  -16    1      4.23      0.00
    0  -16    1      3.03      0.00
    1  -16    1     -1.47      0.00
    2  -16    1     -1.56      0.00
    3  -16    1      1.01      0.00
    4  -16    1     -0.00      0.00
    5  -16    1     -3.40      0.00
    6  -16    1     -4.19      0.00
    7  -16    1     -0.41      0.00
    8  -16    1      4.71      0.00
    9  -16    1      3.55      0.00
   10  -16    1      0.46      0.00
   11  -16    1      0.04      0.00
   12  -16    1      0.53      0.00
   13  -16    1     -0.15      0.00
   14  -16    1     -1.66      0.00
   15  -16    1     -0.74      0.00
   16  -16    1      0.49      0.00
  -13  -15    1      0.58      0.00
  -12  -15    1      1.12      0.00
  -11  -15    1      1.49      0.00
  -10  -15    1      0.87      0.00
   -9  -15    1     -0.67      0.00
   -8  -15    1     -2.11      0.00
   -7  -15    1     -4.02      0.00
   -6  -15    1     -2.98      0.00
   -5  -15    1      1.15      0.00
   -4  -15    1      3.47      0.00
   -3  -15    1      1.43      0.00
   -2  -15    1     -2.83      0.00
   -1  -15    1     -4.22      0.00
    0  -15    1     -1.30      0.00
    1  -15    1      1.95      0.00
    2  -15    1      0.08      0.00
    3  -15    1     -1.65      0.00
    4  -15    1      2.21      0.00
    5  -15    1      6.33      0.00
    6  -15    1      3.86      0.00
    7  -15    1     -2.44      0.00
    8  -15    1     -5.49      0.00
    9  -15    1     -1.80      0.00
   10  -15    1      1.00      0.00
   11  -15    1     -0.80      0.00
   12  -15    1     -0.77      0.00
   13  -15    1      0.54      0.00
   14  -15    1      1.66      0.00
   15  -15    1      0.67      0.00
   16  -15    1     -0.81      0.00
   17  -15    1     -0.16      0.00
  -14  -14    1     -1.20      0.00
  -13  -14    1     -0.62      0.00
  -12  -14    1     -1.91      0.00
  -11  -14    1     -2.28      0.00
  -10  -14    1     -0.92      0.00
   -9  -14    1      1.27      0.00
   -8  -14    1      3.46      0.00
   -7  -14    1      4.65      0.00
   -6  -14    1      2.11      0.00
   -5  -14    1     -1.95      0.00
   -4  -14    1     -2.43      0.00
   -3  -14    1      0.22      0.00
   -2  -14    1      3.32      0.00
   -1  -14    1      2.95      0.00
    0  -14    1      0.26      0.00
    1  -14    1     -0.61      0.00
    2  -14    1      1.72      0.00
    3  -14    1      0.36      0.00
    4  -14    1     -6.19      0.00
    5  -14    1     -8.33      0.00
    6  -14    1     -1.65      0.00
    7  -14    1      5.24      0.00
    8  -14    1      4.36      0.00
    9  -14    1     -0.36      0.00
   10  -14    1     -1.29      0.00
   11  -14    1      1.93      0.00
   12  -14    1      1.12      0.00
   13  -14    1     -1.02      0.00
   14  -14    1     -1.44      0.00
   15  -14    1     -0.22      0.00
   16  -14    1      1.30      0.00
   17  -14    1      0.21      0.00
   18  -14    1     -1.38      0.00
  -15  -13    1      1.28      0.00
  -14  -13    1      0.59      0.00
  -13  -13    1      0.90      0.00
  -12  -13    1      3.01      0.00
  -11  -13    1      2.76      0.00
  -10  -13    1      0.24      0.00
   -9  -13    1     -2.70      0.00
   -8  -13    1     -4.55      0.00
   -7  -13    1     -4.20      0.00
   -6  -13    1     -1.35      0.00
   -5  -13    1      1.52      0.00
   -4  -13    1      1.36      0.00
   -3  -13    1     -0.31      0.00
   -2  -13    1     -2.57      0.00
   -1  -13    1     -2.30      0.00
    0  -13    1     -0.98      0.00
    1  -13    1     -1.56      0.00
    2  -13    1     -1.80      0.00
    3  -13    1      3.30      0.00
    4  -13    1     10.02      0.00
    5  -13    1      7.55      0.00
    6  -13    1     -1.90      0.00
    7  -13    1     -6.41      0.00
    8  -13    1     -1.72      0.00
    9  -13    1      1.87      0.00
   10  -13    1     -0.05      0.00
   11  -13    1     -3.14      0.00
   12  -13    1     -0.99      0.00
   13  -13    1      2.03      0.00
   14  -13    1      1.26      0.00
   15  -13    1     -0.82      0.00
   16  -13    1     -1.80      0.00
   17  -13    1     -0.09      0.00
   18  -13    1      1.89      0.00
   19  -13    1      0.98      0.00
  -16  -12    1     -0.29      0.00
  -15  -12    1     -0.24      0.00
  -14  -12    1     -0.32      0.00
  -13  -12    1     -2.04      0.00
  -12  -12    1     -4.12      0.00
  -11  -12    1     -2.21      0.00
  -10  -12    1      1.41      0.00
   -9  -12    1      3.86      0.00
   -8  -12    1      4.29      0.00
   -7  -12    1      3.40      0.00
   -6  -12    1      1.96      0.00
   -5  -12    1     -0.66      0.00
   -4  -12    1     -1.71      0.00
   -3  -12    1     -0.52      0.00
   -2  -12    1      2.44      0.00
   -1  -12    1      3.17      0.00
    0  -12    1      2.42      0.00
    1  -12    1      2.71      0.00
    2  -12    1     -0.37      0.00
    3  -12    1     -7.49      0.00
    4  -12    1    -11.25      0.00
    5  -12    1     -4.19      0.00
    6  -12    1      4.61      0.00
    7  -12    1      4.72      0.00
    8  -12    1     -1.23      0.00
    9  -12    1     -1.56      0.00
   10  -12    1      2.84      0.00
   11  -12    1      3.60      0.00
   12  -12    1     -0.53      0.00
   13  -12    1     -3.45      0.00
   14  -12    1     -0.79      0.00
   15  -12    1      2.34      0.00
   16  -12    1      2.01      0.00
   17  -12    1     -0.20      0.00
   18  -12    1     -2.03      0.00
   19  -12    1     -1.14      0.00
  -17  -11    1     -0.68      0.00
  -16  -11    1     -0.89      0.00
  -15  -11    1     -0.43      0.00
  -14  -11    1      1.42      0.00
  -13  -11    1      3.75      0.00
  -12  -11    1      4.27      0.00
  -11  -11    1      0.40      0.00
  -10  -11    1     -2.89      0.00
   -9  -11    1     -3.42      0.00
   -8  -11    1     -3.55      0.00
   -7  -11    1     -4.12      0.00
   -6  -11    1     -3.52      0.00
   -5  -11    1      0.99      0.00
   -4  -11    1      3.32      0.00
   -3  -11    1      0.51      0.00
   -2  -11    1     -3.57      0.00
   -1  -11    1     -4.66      0.00
    0  -11    1     -3.42      0.00
    1  -11    1     -2.24      0.00
    2  -11    1      3.71      0.00
    3  -11    1     10.51      0.00
    4  -11    1      9.75      0.00
    5  -11    1      0.70      0.00
    6  -11    1     -4.60      0.00
    7  -11    1     -1.14      0.00
    8  -11    1      2.42      0.00
    9  -11    1     -1.08      0.00
   10  -11    1     -5.63      0.00
   11  -11    1     -2.40      0.00
   12  -11    1      3.30      0.00
   13  -11    1      4.20      0.00
   14  -11    1     -0.36      0.00
   15  -11    1     -3.73      0.00
   16  -11    1     -1.87      0.00
   17  -11    1      0.58      0.00
   18  -11    1      1.89      0.00
   19  -11    1      1.39      0.00
   20  -11    1      0.84      0.00
  -18  -10    1     -0.10      0.00
  -17  -10    1      1.95      0.00
  -16  -10    1      1.51      0.00
  -15  -10    1     -0.26      0.00
  -14  -10    1     -3.40      0.00
  -13  -10    1     -4.76      0.00
  -12  -10    1     -2.78      0.00
  -11  -10    1      1.57      0.00
  -10  -10    1      2.82      0.00
   -9  -10    1      2.12      0.00
   -8  -10    1      4.44      0.00
   -7  -10    1      6.54      0.00
   -6  -10    1      3.89      0.00
   -5  -10    1     -3.11      0.00
   -4  -10    1     -4.80      0.00
   -3  -10    1      1.13      0.00
   -2  -10    1      5.61      0.00
   -1  -10    1      5.98      0.00
    0  -10    1      3.46      0.00
    1  -10    1     -0.06      0.00
    2  -10    1     -7.33      0.00
    3  -10    1    -11.93      0.00
    4  -10    1     -7.21      0.00
    5  -10    1      0.95      0.00
    6  -10    1      2.44      0.00
    7  -10    1     -1.61      0.00
    8  -10    1     -0.76      0.00
    9  -10    1      4.87      0.00
   10  -10    1      6.58      0.00
   11  -10    1     -0.39      0.00
   12  -10    1     -5.83      0.00
   13  -10    1     -3.37      0.00
   14  -10    1      2.08      0.00
   15  -10    1      4.39      0.00
   16  -10    1      1.40      0.00
   17  -10    1     -1.01      0.00
   18  -10    1     -1.33      0.00
   19  -10    1     -1.06      0.00
   20  -10    1     -0.44      0.00
  -18   -9    1     -0.53      0.00
  -17   -9    1     -2.60      0.00
  -16   -9    1     -1.01      0.00
  -15   -9    1      1.79      0.00
  -14   -9    1      4.90      0.00
  -13   -9    1      4.21      0.00
  -12   -9    1      0.50      0.00
  -11   -9    1     -2.05      0.00
  -10   -9    1     -1.42      0.00
   -9   -9    1     -2.09      0.00
   -8   -9    1     -7.35      0.00
   -7   -9    1     -8.54      0.00
   -6   -9    1     -1.50      0.00
   -5   -9    1      6.14      0.00
   -4   -9    1      4.61      0.00
   -3   -9    1     -4.52      0.00
   -2   -9    1     -8.09      0.00
   -1   -9    1     -5.79      0.00
    0   -9    1     -1.41      0.00
    1   -9    1      3.55      0.00
    2   -9    1      9.81      0.00
    3   -9    1     11.83      0.00
    4   -9    1      5.51      0.00
    5   -9    1     -0.46      0.00
    6   -9    1     -0.07      0.00
    7   -9    1      1.71      0.00
    8   -9    1     -2.85      0.00
    9   -9    1     -7.74      0.00
   10   -9    1     -4.90      0.00
   11   -9    1      3.60      0.00
   12   -9    1      6.55      0.00
   13   -9    1      0.97      0.00
   14   -9    1     -3.78      0.00
   15   -9    1     -3.86      0.00
   16   -9    1     -0.65      0.00
   17   -9    1      1.03      0.00
   18   -9    1      0.25      0.00
   19   -9    1      0.54      0.00
   20   -9    1      0.70      0.00
   21   -9    1      0.71      0.00
  -19   -8    1     -0.23      0.00
  -18   -8    1      0.88      0.00
  -17   -8    1      2.30      0.00
  -16   -8    1     -0.02      0.00
  -15   -8    1     -3.23      0.00
  -14   -8    1     -5.20      0.00
  -13   -8    1     -2.66      0.00
  -12   -8    1      0.82      0.00
  -11   -8    1      0.73      0.00
  -10   -8    1      0.39      0.00
   -9   -8    1      4.37      0.00
   -8   -8    1     10.59      0.00
   -7   -8    1      8.06      0.00
   -6   -8    1     -3.30      0.00
   -5   -8    1     -8.25      0.00
   -4   -8    1     -1.14      0.00
   -3   -8    1      9.03      0.00
   -2   -8    1      8.60      0.00
   -1   -8    1      2.19      0.00
    0   -8    1     -1.84      0.00
    1   -8    1     -5.07      0.00
    2   -8    1    -10.12      0.00
    3   -8    1    -11.92      0.00
    4   -8    1     -6.45      0.00
    5   -8    1     -1.41      0.00
    6   -8    1     -0.78      0.00
    7   -8    1      0.94      0.00
    8   -8    1      6.59      0.00
    9   -8    1      8.23      0.00
   10   -8    1      1.34      0.00
   11   -8    1     -5.73      0.00
   12   -8    1     -4.70      0.00
   13   -8    1      2.05      0.00
   14   -8    1      4.43      0.00
   15   -8    1      2.17      0.00
   16   -8    1      0.08      0.00
   17   -8    1     -0.36      0.00
   18   -8    1      0.43      0.00
   19   -8    1     -1.02      0.00
   20   -8    1     -1.92      0.00
   21   -8    1     -1.12      0.00
  -19   -7    1     -0.08      0.00
  -18   -7    1     -0.74      0.00
  -17   -7    1     -1.49      0.00
  -16   -7    1      1.10      0.00
  -15   -7    1      4.19      0.00
  -14   -7    1      4.48      0.00
  -13   -7    1      1.43      0.00
  -12   -7    1     -0.35      0.00
  -11   -7    1      0.97      0.00
  -10   -7    1     -1.16      0.00
   -9   -7    1     -8.29      0.00
   -8   -7    1    -12.25      0.00
   -7   -7    1     -4.28      0.00
   -6   -7    1      8.40      0.00
   -5   -7    1      6.79      0.00
   -4   -7    1     -5.65      0.00
   -3   -7    1    -11.34      0.00
   -2   -7    1     -4.07      0.00
   -1   -7    1      2.91      0.00
    0   -7    1      1.97      0.00
    1   -7    1      2.86      0.00
    2   -7    1     10.95      0.00
    3   -7    1     15.26      0.00
    4   -7    1      9.77      0.00
    5   -7    1      2.37      0.00
    6   -7    1     -1.26      0.00
    7   -7    1     -5.07      0.00
    8   -7    1     -8.67      0.00
    9   -7    1     -6.06      0.00
   10   -7    1      2.22      0.00
   11   -7    1      5.46      0.00
   12   -7    1      1.00      0.00
   13   -7    1     -3.96      0.00
   14   -7    1     -3.31      0.00
   15   -7    1     -0.34      0.00
   16   -7    1     -0.22      0.00
   17   -7    1     -0.41      0.00
   18   -7    1      0.18      0.00
   19   -7    1      2.27      0.00
   20   -7    1      2.86      0.00
   21   -7    1      0.94      0.00
  -20   -6    1     -0.30      0.00
  -19   -6    1      0.09      0.00
  -18   -6    1      0.29      0.00
  -17   -6    1      0.52      0.00
  -16   -6    1     -2.11      0.00
  -15   -6    1     -4.45      0.00
  -14   -6    1     -3.32      0.00
  -13   -6    1     -1.31      0.00
  -12   -6    1     -1.18      0.00
  -11   -6    1     -1.39      0.00
  -10   -6    1      3.95      0.00
   -9   -6    1     12.25      0.00
   -8   -6    1     10.96      0.00
   -7   -6    1     -1.90      0.00
   -6   -6    1    -10.27      0.00
   -5   -6    1     -0.49      0.00
   -4   -6    1     11.89      0.00
   -3   -6    1      7.82      0.00
   -2   -6    1     -3.88      0.00
   -1   -6    1     -3.83      0.00
    0   -6    1      3.05      0.00
    1   -6    1     -1.03      0.00
    2   -6    1    -16.60      0.00
    3   -6    1    -21.72      0.00
    4   -6    1    -11.38      0.00
    5   -6    1      0.39      0.00
    6   -6    1      5.62      0.00
    7   -6    1      7.99      0.00
    8   -6    1      7.92      0.00
    9   -6    1      2.72      0.00
   10   -6    1     -3.55      0.00
   11   -6    1     -2.88      0.00
   12   -6    1      2.25      0.00
   13   -6    1      3.51      0.00
   14   -6    1      1.26      0.00
   15   -6    1     -0.23      0.00
   16   -6    1      0.86      0.00
   17   -6    1      0.61      0.00
   18   -6    1     -1.30      0.00
   19   -6    1     -3.10      0.00
   20   -6    1     -3.12      0.00
   21   -6    1     -0.79      0.00
  -20   -5    1      0.31      0.00
  -19   -5    1      0.03      0.00
  -18   -5    1      0.20      0.00
  -17   -5    1      0.41      0.00
  -16   -5    1      2.69      0.00
  -15   -5    1      3.89      0.00
  -14   -5    1      2.43      0.00
  -13   -5    1      2.24      0.00
  -12   -5    1      2.42      0.00
  -11   -5    1     -0.15      0.00
  -10   -5    1     -7.91      0.00
   -9   -5    1    -14.22      0.00
   -8   -5    1     -6.45      0.00
   -7   -5    1      7.25      0.00
   -6   -5    1      6.31      0.00
   -5   -5    1     -7.91      0.00
   -4   -5    1    -12.45      0.00
   -3   -5    1      0.76      0.00
   -2   -5    1      9.57      0.00
   -1   -5    1     -2.45      0.00
    0   -5    1     -9.91      0.00
    1   -5    1      5.50      0.00
    2   -5    1     27.43      0.00
    3   -5    1     26.65      0.00
    4   -5    1      6.94      0.00
    5   -5    1     -6.56      0.00
    6   -5    1     -8.72      0.00
    7   -5    1     -7.24      0.00
    8   -5    1     -5.29      0.00
    9   -5    1     -0.90      0.00
   10   -5    1      2.00      0.00
   11   -5    1      0.00      0.00
   12   -5    1     -2.98      0.00
   13   -5    1     -1.58      0.00
   14   -5    1     -0.08      0.00
   15   -5    1     -0.71      0.00
   16   -5    1     -1.43      0.00
   17   -5    1     -0.45      0.00
   18   -5    1      1.98      0.00
   19   -5    1      3.68      0.00
   20   -5    1      3.34      0.00
   21   -5    1      0.81      0.00
   22   -5    1     -0.58      0.00
  -21   -4    1     -0.19      0.00
  -20   -4    1     -0.11      0.00
  -19   -4    1     -0.04      0.00
  -18   -4    1     -0.69      0.00
  -17   -4    1     -1.07      0.00
  -16   -4    1     -2.50      0.00
  -15   -4    1     -3.07      0.00
  -14   -4    1     -2.46      0.00
  -13   -4    1     -3.53      0.00
  -12   -4    1     -2.33      0.00
  -11   -4    1      3.32      0.00
  -10   -4    1     11.34      0.00
   -9   -4    1     12.69      0.00
   -8   -4    1      0.73      0.00
   -7   -4    1     -7.85      0.00
   -6   -4    1      1.94      0.00
   -5   -4    1     13.06      0.00
   -4   -4    1      5.70      0.00
   -3   -4    1    -10.11      0.00
   -2   -4    1     -8.08      0.00
   -1   -4    1     15.00      0.00
    0   -4    1     13.66      0.00
    1   -4    1    -19.71      0.00
    2   -4    1    -40.31      0.00
    3   -4    1    -25.02      0.00
    4   -4    1      3.44      0.00
    5   -4    1     11.80      0.00
    6   -4    1      6.93      0.00
    7   -4    1      3.67      0.00
    8   -4    1      3.83      0.00
    9   -4    1      2.02      0.00
   10   -4    1      0.49      0.00
   11   -4    1      0.95      0.00
   12   -4    1      1.50      0.00
   13   -4    1      0.24      0.00
   14   -4    1      0.57      0.00
   15   -4    1      2.23      0.00
   16   -4    1      1.74      0.00
   17   -4    1      0.02      0.00
   18   -4    1     -2.69      0.00
   19   -4    1     -4.42      0.00
   20   -4    1     -3.10      0.00
   21   -4    1     -0.36      0.00
   22   -4    1      0.44      0.00
  -21   -3    1     -0.41      0.00
  -20   -3    1     -0.39      0.00
  -19   -3    1      0.34      0.00
  -18   -3    1      1.18      0.00
  -17   -3    1      1.19      0.00
  -16   -3    1      1.88      0.00
  -15   -3    1      2.96      0.00
  -14   -3    1      3.39      0.00
  -13   -3    1      4.01      0.00
  -12   -3    1      0.45      0.00
  -11   -3    1     -6.89      0.00
  -10   -3    1    -12.37      0.00
   -9   -3    1     -8.32      0.00
   -8   -3    1      2.63      0.00
   -7   -3    1      2.94      0.00
   -6   -3    1     -9.31      0.00
   -5   -3    1    -11.24      0.00
   -4   -3    1      5.81      0.00
   -3   -3    1     15.24      0.00
   -2   -3    1     -4.29      0.00
   -1   -3    1    -30.26      0.00
    0   -3    1     -7.01      0.00
    1   -3    1     44.76      0.00
    2   -3    1     49.64      0.00
    3   -3    1     13.80      0.00
    4   -3    1    -14.87      0.00
    5   -3    1    -11.34      0.00
    6   -3    1     -0.86      0.00
    7   -3    1     -1.38      0.00
    8   -3    1     -5.72      0.00
    9   -3    1     -4.57      0.00
   10   -3    1     -1.29      0.00
   11   -3    1      0.22      0.00
   12   -3    1      0.11      0.00
   13   -3    1     -0.62      0.00
   14   -3    1     -2.11      0.00
   15   -3    1     -3.32      0.00
   16   -3    1     -1.49      0.00
   17   -3    1      1.21      0.00
   18   -3    1      3.52      0.00
   19   -3    1      4.19      0.00
   20   -3    1      1.89      0.00
   21   -3    1      0.01      0.00
   22   -3    1      0.28      0.00
  -21   -2    1      1.40      0.00
  -20   -2    1      0.30      0.00
  -19   -2    1     -1.26      0.00
  -18   -2    1     -1.18      0.00
  -17   -2    1     -0.74      0.00
  -16   -2    1     -1.74      0.00
  -15   -2    1     -3.83      0.00
  -14   -2    1     -4.14      0.00
  -13   -2    1     -2.71      0.00
  -12   -2    1      2.55      0.00
  -11   -2    1      8.98      0.00
  -10   -2    1     10.47      0.00
   -9   -2    1      3.99      0.00
   -8   -2    1     -1.71      0.00
   -7   -2    1      3.97      0.00
   -6   -2    1     11.12      0.00
   -5   -2    1      2.54      0.00
   -4   -2    1    -16.57      0.00
   -3   -2    1    -10.31      0.00
   -2   -2    1     26.81      0.00
   -1   -2    1     37.06      0.00
    0   -2    1    -18.30      0.00
    1   -2    1    -72.76      0.00
    2   -2    1    -45.61      0.00
    3   -2    1      5.53      0.00
    4   -2    1     19.86      0.00
    5   -2    1      4.10      0.00
    6   -2    1     -4.46      0.00
    7   -2    1      3.85      0.00
    8   -2    1      9.95      0.00
    9   -2    1      5.58      0.00
   10   -2    1     -0.49      0.00
   11   -2    1     -1.89      0.00
   12   -2    1     -0.16      0.00
   13   -2    1      2.31      0.00
   14   -2    1      3.65      0.00
   15   -2    1      3.28      0.00
   16   -2    1      0.26      0.00
   17   -2    1     -2.74      0.00
   18   -2    1     -3.29      0.00
   19   -2    1     -2.69      0.00
   20   -2    1     -1.23      0.00
   21   -2    1     -0.72      0.00
   22   -2    1     -0.88      0.00
  -21   -1    1     -1.40      0.00
  -20   -1    1      0.74      0.00
  -19   -1    1      1.78      0.00
  -18   -1    1      0.15      0.00
  -17   -1    1      0.37      0.00
  -16   -1    1      2.63      0.00
  -15   -1    1      4.66      0.00
  -14   -1    1      3.51      0.00
  -13   -1    1      0.09      0.00
  -12   -1    1     -4.81      0.00
  -11   -1    1     -8.53      0.00
  -10   -1    1     -7.39      0.00
   -9   -1    1     -2.34      0.00
   -8   -1    1     -2.00      0.00
   -7   -1    1     -8.16      0.00
   -6   -1    1     -6.32      0.00
   -5   -1    1      8.96      0.00
   -4   -1    1     19.22      0.00
   -3   -1    1     -6.51      0.00
   -2   -1    1    -46.58      0.00
    0   -1    1     55.81      0.00
    3   -1    1    -22.43      0.00
    4   -1    1    -12.98      0.00
    5   -1    1      5.42      0.00
    6   -1    1      3.65      0.00
    7   -1    1    -10.71      0.00
    8   -1    1    -13.19      0.00
    9   -1    1     -3.30      0.00
   10   -1    1      3.53      0.00
   11   -1    1      2.16      0.00
   12   -1    1     -1.67      0.00
   13   -1    1     -4.17      0.00
   14   -1    1     -4.14      0.00
   15   -1    1     -1.86      0.00
   16   -1    1      1.33      0.00
   17   -1    1      3.09      0.00
   18   -1    1      2.08      0.00
   19   -1    1      1.90      0.00
   20   -1    1      2.24      0.00
   21   -1    1      1.40      0.00
   22   -1    1      0.29      0.00
  -21    0    1      0.05      0.00
  -20    0    1     -1.23      0.00
  -19    0    1     -0.74      0.00
  -18    0    1      0.97      0.00
  -17    0    1     -0.99      0.00
  -16    0    1     -3.92      0.00
  -15    0    1     -4.25      0.00
  -14    0    1     -1.63      0.00
  -13    0    1      2.00      0.00
  -12    0    1      5.00      0.00
  -11    0    1      6.66      0.00
  -10    0    1      5.73      0.00
   -9    0    1      3.48      0.00
   -8    0    1      5.12      0.00
   -7    0    1      7.16      0.00
   -6    0    1     -2.11      0.00
   -5    0    1    -16.45      0.00
   -4    0    1    -10.26      0.00
   -3    0    1     25.61      0.00
    2    0    1      4.67      0.00
    3    0    1     23.50      0.00
    4    0    1     -2.17      0.00
    5    0    1     -9.75      0.00
    6    0    1      4.51      0.00
    7    0    1     18.02      0.00
    8    0    1     12.33      0.00
    9    0    1     -1.62      0.00
   10    0    1     -5.37      0.00
   11    0    1     -0.12      0.00
   12    0    1      4.26      0.00
   13    0    1      4.81      0.00
   14    0    1      3.03      0.00
   15    0    1      0.02      0.00
   16    0    1     -1.97      0.00
   17    0    1     -2.28      0.00
   18    0    1     -1.75      0.00
   19    0    1     -2.78      0.00
   20    0    1     -3.11      0.00
   21    0    1     -0.54      0.00
  -22    1    1      0.15      0.00
  -21    1    1      0.91      0.00
  -20    1    1     -0.02      0.00
  -19    1    1     -0.77      0.00
  -18    1    1     -0.57      0.00
  -17    1    1      2.32      0.00
  -16    1    1      4.32      0.00
  -15    1    1      2.56      0.00
  -14    1    1     -0.10      0.00
  -13    1    1     -2.14      0.00
  -12    1    1     -3.84      0.00
  -11    1    1     -5.69      0.00
  -10    1    1     -6.39      0.00
   -9    1    1     -5.17      0.00
   -8    1    1     -5.11      0.00
   -7    1    1     -2.13      0.00
   -6    1    1      8.93      0.00
   -5    1    1     15.27      0.00
   -4    1    1     -4.28      0.00
   -3    1    1    -32.84      0.00
   -2    1    1    -24.64      0.00
    0    1    1     71.57      0.00
    1    1    1     26.47      0.00
    2    1    1    -16.98      0.00
    3    1    1     -8.58      0.00
    4    1    1     13.97      0.00
    5    1    1      4.93      0.00
    6    1    1    -15.86      0.00
    7    1    1    -21.08      0.00
    8    1    1     -6.61      0.00
    9    1    1      6.33      0.00
   10    1    1      4.12      0.00
   11    1    1     -3.23      0.00
   12    1    1     -5.60      0.00
   13    1    1     -3.54      0.00
   14    1    1     -1.22      0.00
   15    1    1      0.70      0.00
   16    1    1      1.54      0.00
   17    1    1      1.87      0.00
   18    1    1      2.79      0.00
   19    1    1      3.46      0.00
   20    1    1      2.11      0.00
   21    1    1     -0.82      0.00
  -22    2    1     -1.03      0.00
  -21    2    1     -0.26      0.00
  -20    2    1      1.58      0.00
  -19    2    1      0.87      0.00
  -18    2    1     -1.07      0.00
  -17    2    1     -3.06      0.00
  -16    2    1     -3.38      0.00
  -15    2    1     -0.82      0.00
  -14    2    1      0.50      0.00
  -13    2    1      0.75      0.00
  -12    2    1      3.28      0.00
  -11    2    1      6.82      0.00
  -10    2    1      7.89      0.00
   -9    2    1      4.94      0.00
   -8    2    1      1.92      0.00
   -7    2    1     -3.17      0.00
   -6    2    1    -10.15      0.00
   -5    2    1     -7.37      0.00
   -4    2    1     13.97      0.00
   -3    2    1     25.40      0.00
   -2    2    1      0.48      0.00
   -1    2    1    -43.84      0.00
    0    2    1    -44.45      0.00
    1    2    1     -2.04      0.00
    2    2    1      9.80      0.00
    3    2    1     -8.26      0.00
    4    2    1    -14.50      0.00
    5    2    1      6.02      0.00
    6    2    1     24.08      0.00
    7    2    1     17.50      0.00
    8    2    1     -1.45      0.00
    9    2    1     -7.61      0.00
   10    2    1     -0.19      0.00
   11    2    1      5.46      0.00
   12    2    1      4.56      0.00
   13    2    1      1.43      0.00
   14    2    1      0.41      0.00
   15    2    1     -0.01      0.00
   16    2    1     -1.27      0.00
   17    2    1     -2.52      0.00
   18    2    1     -3.64      0.00
   19    2    1     -2.69      0.00
   20    2    1     -0.49      0.00
   21    2    1      0.94      0.00
  -22    3    1      0.95      0.00
  -21    3    1     -0.90      0.00
  -20    3    1     -1.84      0.00
  -19    3    1      0.04      0.00
  -18    3    1      2.19      0.00
  -17    3    1      2.81      0.00
  -16    3    1      1.95      0.00
  -15    3    1      0.16      0.00
  -14    3    1      0.49      0.00
  -13    3    1      0.52      0.00
  -12    3    1     -4.56      0.00
  -11    3    1     -9.12      0.00
  -10    3    1     -7.80      0.00
   -9    3    1     -2.03      0.00
   -8    3    1      2.08      0.00
   -7    3    1      4.98      0.00
   -6    3    1      6.16      0.00
   -5    3    1     -0.66      0.00
   -4    3    1    -14.37      0.00
   -3    3    1    -12.59      0.00
   -2    3    1     12.12      0.00
   -1    3    1     32.14      0.00
    0    3    1     21.67      0.00
    1    3    1     -2.40      0.00
    2    3    1      3.37      0.00
    3    3    1     15.71      0.00
    4    3    1      5.91      0.00
    5    3    1    -16.97      0.00
    6    3    1    -25.03      0.00
    7    3    1     -8.83      0.00
    8    3    1      7.32      0.00
    9    3    1      4.60      0.00
   10    3    1     -3.75      0.00
   11    3    1     -4.92      0.00
   12    3    1     -2.10      0.00
   13    3    1     -0.31      0.00
   14    3    1     -1.11      0.00
   15    3    1     -0.82      0.00
   16    3    1      1.98      0.00
   17    3    1      3.41      0.00
   18    3    1      3.46      0.00
   19    3    1      1.56      0.00
   20    3    1     -0.11      0.00
   21    3    1     -0.25      0.00
  -22    4    1     -0.48      0.00
  -21    4    1      1.47      0.00
  -20    4    1      1.45      0.00
  -19    4    1     -0.56      0.00
  -18    4    1     -2.31      0.00
  -17    4    1     -2.30      0.00
  -16    4    1     -0.97      0.00
  -15    4    1     -0.84      0.00
  -14    4    1     -2.02      0.00
  -13    4    1     -0.04      0.00
  -12    4    1      7.34      0.00
  -11    4    1     10.34      0.00
  -10    4    1      4.80      0.00
   -9    4    1     -1.95      0.00
   -8    4    1     -3.69      0.00
   -7    4    1     -2.54      0.00
   -6    4    1     -1.29      0.00
   -5    4    1      3.56      0.00
   -4    4    1      8.86      0.00
   -3    4    1      3.17      0.00
   -2    4    1    -13.73      0.00
   -1    4    1    -19.94      0.00
    0    4    1    -11.49      0.00
    1    4    1     -3.31      0.00
    2    4    1    -11.80      0.00
    3    4    1    -13.50      0.00
    4    4    1      5.58      0.00
    5    4    1     23.27      0.00
    6    4    1     18.74      0.00
    7    4    1     -0.23      0.00
    8    4    1     -7.91      0.00
    9    4    1      0.30      0.00
   10    4    1      5.15      0.00
   11    4    1      2.33      0.00
   12    4    1      0.12      0.00
   13    4    1      0.82      0.00
   14    4    1      2.25      0.00
   15    4    1      0.59      0.00
   16    4    1     -3.31      0.00
   17    4    1     -3.84      0.00
   18    4    1     -2.88      0.00
   19    4    1     -0.98      0.00
   20    4    1      0.13      0.00
  -21    5    1     -1.75      0.00
  -20    5    1     -1.29      0.00
  -19    5    1      0.80      0.00
  -18    5    1      2.04      0.00
  -17    5    1      1.80      0.00
  -16    5    1      0.85      0.00
  -15    5    1      2.33      0.00
  -14    5    1      2.62      0.00
  -13    5    1     -2.75      0.00
  -12    5    1     -9.82      0.00
  -11    5    1     -8.55      0.00
  -10    5    1      0.09      0.00
   -9    5    1      4.19      0.00
   -8    5    1      1.62      0.00
   -7    5    1     -1.14      0.00
   -6    5    1     -0.07      0.00
   -5    5    1     -1.13      0.00
   -4    5    1     -3.36      0.00
   -3    5    1      0.22      0.00
   -2    5    1     10.22      0.00
   -1    5    1     12.90      0.00
    0    5    1      9.78      0.00
    1    5    1     10.21      0.00
    2    5    1     14.02      0.00
    3    5    1      5.48      0.00
    4    5    1    -15.06      0.00
    5    5    1    -22.77      0.00
    6    5    1     -9.15      0.00
    7    5    1      5.09      0.00
    8    5    1      4.08      0.00
    9    5    1     -3.70      0.00
   10    5    1     -3.82      0.00
   11    5    1      0.34      0.00
   12    5    1      0.37      0.00
   13    5    1     -2.27      0.00
   14    5    1     -2.63      0.00
   15    5    1      0.76      0.00
   16    5    1      4.52      0.00
   17    5    1      3.76      0.00
   18    5    1      2.22      0.00
   19    5    1      0.47      0.00
   20    5    1     -0.36      0.00
  -21    6    1      1.72      0.00
  -20    6    1      0.92      0.00
  -19    6    1     -1.04      0.00
  -18    6    1     -1.27      0.00
  -17    6    1     -1.22      0.00
  -16    6    1     -1.74      0.00
  -15    6    1     -3.39      0.00
  -14    6    1     -1.11      0.00
  -13    6    1      6.47      0.00
  -12    6    1      9.78      0.00
  -11    6    1      3.90      0.00
  -10    6    1     -4.01      0.00
   -9    6    1     -3.05      0.00
   -8    6    1      2.26      0.00
   -7    6    1      2.29      0.00
   -6    6    1     -2.70      0.00
   -5    6    1     -2.53      0.00
   -4    6    1      2.10      0.00
   -3    6    1      1.33      0.00
   -2    6    1     -6.18      0.00
   -1    6    1    -11.02      0.00
    0    6    1    -12.40      0.00
    1    6    1    -14.30      0.00
    2    6    1    -10.69      0.00
    3    6    1      4.24      0.00
    4    6    1     18.93      0.00
    5    6    1     16.59      0.00
    6    6    1      1.65      0.00
    7    6    1     -4.65      0.00
    8    6    1      0.62      0.00
    9    6    1      4.21      0.00
   10    6    1      1.28      0.00
   11    6    1     -1.69      0.00
   12    6    1      0.58      0.00
   13    6    1      3.66      0.00
   14    6    1      1.81      0.00
   15    6    1     -2.58      0.00
   16    6    1     -5.16      0.00
   17    6    1     -3.16      0.00
   18    6    1     -1.18      0.00
   19    6    1      0.20      0.00
   20    6    1      0.56      0.00
  -21    7    1     -0.99      0.00
  -20    7    1     -0.39      0.00
  -19    7    1      0.49      0.00
  -18    7    1      0.10      0.00
  -17    7    1      1.15      0.00
  -16    7    1      3.09      0.00
  -15    7    1      2.75      0.00
  -14    7    1     -1.97      0.00
  -13    7    1     -8.47      0.00
  -12    7    1     -6.74      0.00
  -11    7    1      1.17      0.00
  -10    7    1      4.72      0.00
   -9    7    1     -0.44      0.00
   -8    7    1     -4.76      0.00
   -7    7    1      0.14      0.00
   -6    7    1      6.43      0.00
   -5    7    1      2.99      0.00
   -4    7    1     -5.19      0.00
   -3    7    1     -3.92      0.00
   -2    7    1      5.57      0.00
   -1    7    1     12.99      0.00
    0    7    1     14.95      0.00
    1    7    1     12.82      0.00
    2    7    1      3.85      0.00
    3    7    1    -10.52      0.00
    4    7    1    -16.55      0.00
    5    7    1     -9.22      0.00
    6    7    1      0.82      0.00
    7    7    1      1.41      0.00
    8    7    1     -3.31      0.00
    9    7    1     -2.62      0.00
   10    7    1      0.95      0.00
   11    7    1      1.26      0.00
   12    7    1     -2.39      0.00
   13    7    1     -4.13      0.00
   14    7    1      0.05      0.00
   15    7    1      4.17      0.00
   16    7    1      4.97      0.00
   17    7    1      2.07      0.00
   18    7    1     -0.08      0.00
   19    7    1     -0.58      0.00
  -21    8    1      0.28      0.00
  -20    8    1      0.63      0.00
  -19    8    1      0.71      0.00
  -18    8    1      0.16      0.00
  -17    8    1     -1.90      0.00
  -16    8    1     -3.62      0.00
  -15    8    1     -0.63      0.00
  -14    8    1      4.51      0.00
  -13    8    1      7.44      0.00
  -12    8    1      2.56      0.00
  -11    8    1     -3.96      0.00
  -10    8    1     -2.40      0.00
   -9    8    1      3.81      0.00
   -8    8    1      4.09      0.00
   -7    8    1     -4.28      0.00
   -6    8    1     -7.71      0.00
   -5    8    1      0.61      0.00
   -4    8    1      8.71      0.00
   -3    8    1      3.16      0.00
   -2    8    1     -8.83      0.00
   -1    8    1    -14.60      0.00
    0    8    1    -13.19      0.00
    1    8    1     -7.31      0.00
    2    8    1      1.57      0.00
    3    8    1     10.99      0.00
    4    8    1     11.68      0.00
    5    8    1      4.78      0.00
    6    8    1      0.45      0.00
    7    8    1      1.44      0.00
    8    8    1      3.16      0.00
    9    8    1      0.25      0.00
   10    8    1     -1.89      0.00
   11    8    1      0.64      0.00
   12    8    1      3.93      0.00
   13    8    1      3.03      0.00
   14    8    1     -2.22      0.00
   15    8    1     -4.83      0.00
   16    8    1     -3.94      0.00
   17    8    1     -0.88      0.00
   18    8    1      0.95      0.00
   19    8    1      0.49      0.00
  -21    9    1     -0.44      0.00
  -20    9    1     -1.13      0.00
  -19    9    1     -0.98      0.00
  -18    9    1      0.89      0.00
  -17    9    1      2.55      0.00
  -16    9    1      2.76      0.00
  -15    9    1     -1.33      0.00
  -14    9    1     -5.07      0.00
  -13    9    1     -4.55      0.00
  -12    9    1      0.47      0.00
  -11    9    1      3.68      0.00
  -10    9    1     -1.05      0.00
   -9    9    1     -5.14      0.00
   -8    9    1     -0.52      0.00
   -7    9    1      7.58      0.00
   -6    9    1      5.43      0.00
   -5    9    1     -5.64      0.00
   -4    9    1     -8.93      0.00
   -3    9    1      1.13      0.00
   -2    9    1     11.83      0.00
   -1    9    1     12.50      0.00
    0    9    1      8.36      0.00
    1    9    1      3.00      0.00
    2    9    1     -3.10      0.00
    3    9    1     -8.60      0.00
    4    9    1     -8.36      0.00
    5    9    1     -3.71      0.00
    6    9    1     -2.28      0.00
    7    9    1     -2.06      0.00
    8    9    1     -0.88      0.00
    9    9    1      1.56      0.00
   10    9    1      1.14      0.00
   11    9    1     -2.76      0.00
   12    9    1     -3.95      0.00
   13    9    1     -0.84      0.00
   14    9    1      3.40      0.00
   15    9    1      4.12      0.00
   16    9    1      2.48      0.00
   17    9    1      0.19      0.00
   18    9    1     -1.09      0.00
  -20   10    1      0.69      0.00
  -19   10    1      0.13      0.00
  -18   10    1     -1.83      0.00
  -17   10    1     -2.42      0.00
  -16   10    1     -1.43      0.00
  -15   10    1      1.90      0.00
  -14   10    1      3.99      0.00
  -13   10    1      1.82      0.00
  -12   10    1     -1.46      0.00
  -11   10    1     -1.24      0.00
  -10   10    1      3.63      0.00
   -9   10    1      3.69      0.00
   -8   10    1     -4.18      0.00
   -7   10    1     -8.13      0.00
   -6   10    1     -0.49      0.00
   -5   10    1      9.05      0.00
   -4   10    1      5.67      0.00
   -3   10    1     -5.66      0.00
   -2   10    1    -11.57      0.00
   -1   10    1     -8.39      0.00
    0   10    1     -4.71      0.00
    1   10    1     -1.95      0.00
    2   10    1      2.71      0.00
    3   10    1      6.86      0.00
    4   10    1      7.24      0.00
    5   10    1      4.09      0.00
    6   10    1      2.51      0.00
    7   10    1      0.44      0.00
    8   10    1     -1.65      0.00
    9   10    1     -1.69      0.00
   10   10    1      0.62      0.00
   11   10    1      3.54      0.00
   12   10    1      2.47      0.00
   13   10    1     -0.89      0.00
   14   10    1     -2.81      0.00
   15   10    1     -2.55      0.00
   16   10    1     -1.48      0.00
   17   10    1     -0.30      0.00
  -20   11    1      0.16      0.00
  -19   11    1      0.40      0.00
  -18   11    1      1.77      0.00
  -17   11    1      2.11      0.00
  -16   11    1      0.68      0.00
  -15   11    1     -1.42      0.00
  -14   11    1     -2.42      0.00
  -13   11    1     -0.37      0.00
  -12   11    1      0.84      0.00
  -11   11    1     -1.64      0.00
  -10   11    1     -4.10      0.00
   -9   11    1     -0.21      0.00
   -8   11    1      7.30      0.00
   -7   11    1      5.27      0.00
   -6   11    1     -4.80      0.00
   -5   11    1     -9.06      0.00
   -4   11    1     -0.88      0.00
   -3   11    1      8.06      0.00
   -2   11    1      8.86      0.00
   -1   11    1      5.11      0.00
    0   11    1      3.57      0.00
    1   11    1      2.52      0.00
    2   11    1     -2.34      0.00
    3   11    1     -6.55      0.00
    4   11    1     -7.22      0.00
    5   11    1     -4.16      0.00
    6   11    1     -0.85      0.00
    7   11    1      1.80      0.00
    8   11    1      2.43      0.00
    9   11    1      0.36      0.00
   10   11    1     -1.79      0.00
   11   11    1     -2.65      0.00
   12   11    1     -0.82      0.00
   13   11    1      1.11      0.00
   14   11    1      1.25      0.00
   15   11    1      1.41      0.00
   16   11    1      1.43      0.00
   17   11    1      0.77      0.00
  -19   12    1     -0.28      0.00
  -18   12    1     -1.49      0.00
  -17   12    1     -2.18      0.00
  -16   12    1     -0.43      0.00
  -15   12    1      0.84      0.00
  -14   12    1      1.12      0.00
  -13   12    1      0.16      0.00
  -12   12    1      0.34      0.00
  -11   12    1      3.23      0.00
  -10   12    1      2.49      0.00
   -9   12    1     -3.27      0.00
   -8   12    1     -6.96      0.00
   -7   12    1     -0.60      0.00
   -6   12    1      7.57      0.00
   -5   12    1      5.74      0.00
   -4   12    1     -3.24      0.00
   -3   12    1     -7.68      0.00
   -2   12    1     -5.19      0.00
   -1   12    1     -3.28      0.00
    0   12    1     -4.16      0.00
    1   12    1     -3.29      0.00
    2   12    1      2.60      0.00
    3   12    1      7.31      0.00
    4   12    1      7.21      0.00
    5   12    1      2.99      0.00
    6   12    1     -1.41      0.00
    7   12    1     -2.64      0.00
    8   12    1     -1.34      0.00
    9   12    1      0.79      0.00
   10   12    1      1.60      0.00
   11   12    1      1.28      0.00
   12   12    1      0.06      0.00
   13   12    1     -0.44      0.00
   14   12    1     -0.29      0.00
   15   12    1     -1.28      0.00
   16   12    1     -1.63      0.00
  -18   13    1      1.55      0.00
  -17   13    1      2.17      0.00
  -16   13    1      0.22      0.00
  -15   13    1     -0.60      0.00
  -14   13    1     -0.29      0.00
  -13   13    1     -0.42      0.00
  -12   13    1     -1.06      0.00
  -11   13    1     -2.83      0.00
  -10   13    1     -0.09      0.00
   -9   13    1      4.93      0.00
   -8   13    1      3.88      0.00
   -7   13    1     -3.05      0.00
   -6   13    1     -6.70      0.00
   -5   13    1     -1.39      0.00
   -4   13    1      4.85      0.00
   -3   13    1      4.85      0.00
   -2   13    1      1.87      0.00
   -1   13    1      3.19      0.00
    0   13    1      5.73      0.00
    1   13    1      3.16      0.00
    2   13    1     -4.09      0.00
    3   13    1     -8.22      0.00
    4   13    1     -6.00      0.00
    5   13    1     -0.80      0.00
    6   13    1      2.60      0.00
    7   13    1      1.84      0.00
    8   13    1      0.15      0.00
    9   13    1     -0.84      0.00
   10   13    1     -0.92      0.00
   11   13    1     -0.60      0.00
   12   13    1      0.01      0.00
   13   13    1      0.10      0.00
   14   13    1      0.38      0.00
   15   13    1      1.36      0.00
  -18   14    1     -1.55      0.00
  -17   14    1     -1.66      0.00
  -16   14    1      0.06      0.00
  -15   14    1      0.57      0.00
  -14   14    1     -0.16      0.00
  -13   14    1      0.45      0.00
  -12   14    1      1.03      0.00
  -11   14    1      1.09      0.00
  -10   14    1     -1.79      0.00
   -9   14    1     -4.46      0.00
   -8   14    1     -0.27      0.00
   -7   14    1      4.38      0.00
   -6   14    1      3.88      0.00
   -5   14    1     -1.31      0.00
   -4   14    1     -3.77      0.00
   -3   14    1     -1.40      0.00
   -2   14    1     -0.50      0.00
   -1   14    1     -4.72      0.00
    0   14    1     -6.50      0.00
    1   14    1     -1.01      0.00
    2   14    1      6.07      0.00
    3   14    1      7.49      0.00
    4   14    1      3.31      0.00
    5   14    1     -1.05      0.00
    6   14    1     -2.28      0.00
    7   14    1     -0.75      0.00
    8   14    1      0.08      0.00
    9   14    1      0.54      0.00
   10   14    1      0.80      0.00
   11   14    1      0.54      0.00
   12   14    1     -0.06      0.00
   13   14    1     -0.31      0.00
   14   14    1     -0.60      0.00
  -17   15    1      0.92      0.00
  -16   15    1     -0.26      0.00
  -15   15    1     -0.50      0.00
  -14   15    1      0.25      0.00
  -13   15    1     -0.24      0.00
  -12   15    1     -0.58      0.00
  -11   15    1      0.85      0.00
  -10   15    1      2.55      0.00
   -9   15    1      2.56      0.00
   -8   15    1     -2.26      0.00
   -7   15    1     -3.96      0.00
   -6   15    1     -1.27      0.00
   -5   15    1      1.81      0.00
   -4   15    1      1.67      0.00
   -3   15    1     -0.60      0.00
   -2   15    1      1.20      0.00
   -1   15    1      6.09      0.00
    0   15    1      4.96      0.00
    1   15    1     -2.10      0.00
    2   15    1     -6.42      0.00
    3   15    1     -4.79      0.00
    4   15    1     -0.61      0.00
    5   15    1      1.51      0.00
    6   15    1      1.28      0.00
    7   15    1      0.29      0.00
    8   15    1      0.11      0.00
    9   15    1     -0.70      0.00
   10   15    1     -1.14      0.00
   11   15    1     -0.48      0.00
   12   15    1      0.20      0.00
   13   15    1      0.47      0.00
  -16   16    1      0.36      0.00
  -15   16    1      0.39      0.00
  -14   16    1      0.03      0.00
  -13   16    1     -0.02      0.00
  -12   16    1     -0.02      0.00
  -11   16    1     -2.02      0.00
  -10   16    1     -2.13      0.00
   -9   16    1     -0.29      0.00
   -8   16    1      3.01      0.00
   -7   16    1      2.60      0.00
   -6   16    1     -0.32      0.00
   -5   16    1     -1.16      0.00
   -4   16    1      0.04      0.00
   -3   16    1      0.89      0.00
   -2   16    1     -2.43      0.00
   -1   16    1     -5.91      0.00
    0   16    1     -2.19      0.00
    1   16    1      3.85      0.00
    2   16    1      4.69      0.00
    3   16    1      1.96      0.00
    4   16    1     -0.57      0.00
    5   16    1     -0.80      0.00
    6   16    1     -0.41      0.00
    7   16    1     -0.35      0.00
    8   16    1     -0.08      0.00
    9   16    1      1.03      0.00
   10   16    1      1.20      0.00
   11   16    1      0.16      0.00
  -15   17    1     -0.25      0.00
  -14   17    1     -0.33      0.00
  -13   17    1      0.33      0.00
  -12   17    1      0.48      0.00
  -11   17    1      1.91      0.00
  -10   17    1      1.13      0.00
   -9   17    1     -1.02      0.00
   -8   17    1     -2.06      0.00
   -7   17    1     -1.05      0.00
   -6   17    1      0.71      0.00
   -5   17    1      0.17      0.00
   -4   17    1     -1.09      0.00
   -3   17    1     -0.34      0.00
   -2   17    1      3.19      0.00
   -1   17    1      4.61      0.00
    0   17    1      0.06      0.00
    1   17    1     -3.79      0.00
    2   17    1     -2.55      0.00
    3   17    1     -0.62      0.00
    4   17    1      0.20      0.00
    5   17    1     -0.11      0.00
    6   17    1      0.12      0.00
    7   17    1      0.69      0.00
    8   17    1     -0.07      0.00
    9   17    1     -0.94      0.00
   10   17    1     -0.73      0.00
  -13   18    1     -0.54      0.00
  -12   18    1     -0.50      0.00
  -11   18    1     -1.01      0.00
  -10   18    1     -0.51      0.00
   -9   18    1      0.95      0.00
   -8   18    1      0.68      0.00
   -7   18    1      0.27      0.00
   -6   18    1     -0.12      0.00
   -5   18    1      0.64      0.00
   -4   18    1      1.35      0.00
   -3   18    1     -0.49      0.00
   -2   18    1     -3.34      0.00
   -1   18    1     -2.88      0.00
    0   18    1      1.04      0.00
    1   18    1      2.92      0.00
    2   18    1      1.25      0.00
    3   18    1      0.58      0.00
    4   18    1      0.60      0.00
    5   18    1      0.25      0.00
    6   18    1     -0.44      0.00
    7   18    1     -0.93      0.00
    8   18    1      0.19      0.00
  -11   19    1      0.28      0.00
  -10   19    1      0.46      0.00
   -9   19    1     -0.48      0.00
   -8   19    1     -0.18      0.00
   -7   19    1     -0.31      0.00
   -6   19    1     -0.50      0.00
   -5   19    1     -0.77      0.00
   -4   19    1     -0.84      0.00
   -3   19    1      1.04      0.00
   -2   19    1      2.68      0.00
   -1   19    1      1.11      0.00
    0   19    1     -1.28      0.00
    1   19    1     -1.80      0.00
    2   19    1     -0.79      0.00
    3   19    1     -0.85      0.00
    4   19    1     -0.77      0.00
    5   19    1      0.40      0.00
    6   19    1      0.73      0.00
   -9   20    1      0.44      0.00
   -8   20    1      0.35      0.00
   -7   20    1      0.37      0.00
   -6   20    1      0.51      0.00
   -5   20    1      0.44      0.00
   -4   20    1      0.21      0.00
   -3   20    1     -0.86      0.00
   -2   20    1     -1.48      0.00
   -1   20    1     -0.03      0.00
    0   20    1      0.83      0.00
    1   20    1      0.80      0.00
    2   20    1      0.76      0.00
    3   20    1      0.69      0.00
   -2  -21    2     -0.39      0.00
   -1  -21    2     -1.67      0.00
    0  -21    2     -0.51      0.00
    1  -21    2      0.94      0.00
    2  -21    2      1.13      0.00
    3  -21    2      0.65      0.00
    4  -21    2     -0.05      0.00
    5  -21    2     -0.14      0.00
    6  -21    2     -0.17      0.00
    7  -21    2      0.12      0.00
   -5  -20    2     -1.63      0.00
   -4  -20    2     -2.09      0.00
   -3  -20    2     -0.46      0.00
   -2  -20    2      1.57      0.00
   -1  -20    2      2.33      0.00
    0  -20    2     -0.10      0.00
    1  -20    2     -1.90      0.00
    2  -20    2     -0.80      0.00
    3  -20    2     -0.02      0.00
    4  -20    2      0.44      0.00
    5  -20    2      0.18      0.00
    6  -20    2     -0.40      0.00
    7  -20    2     -0.10      0.00
    8  -20    2      0.67      0.00
    9  -20    2      0.47      0.00
   10  -20    2     -0.37      0.00
   -7  -19    2     -0.41      0.00
   -6  -19    2      1.76      0.00
   -5  -19    2      3.15      0.00
   -4  -19    2      2.82      0.00
   -3  -19    2     -0.43      0.00
   -2  -19    2     -2.94      0.00
   -1  -19    2     -2.10      0.00
    0  -19    2      1.03      0.00
    1  -19    2      2.08      0.00
    2  -19    2     -0.10      0.00
    3  -19    2     -0.56      0.00
    4  -19    2     -0.09      0.00
    5  -19    2      0.42      0.00
    6  -19    2      0.63      0.00
    7  -19    2     -1.01      0.00
    8  -19    2     -2.06      0.00
    9  -19    2      0.03      0.00
   10  -19    2      1.42      0.00
   11  -19    2      1.78      0.00
   12  -19    2      0.98      0.00
   -9  -18    2      1.24      0.00
   -8  -18    2      0.96      0.00
   -7  -18    2     -0.24      0.00
   -6  -18    2     -3.19      0.00
   -5  -18    2     -4.26      0.00
   -4  -18    2     -2.22      0.00
   -3  -18    2      1.84      0.00
   -2  -18    2      3.59      0.00
   -1  -18    2      1.06      0.00
    0  -18    2     -1.80      0.00
    1  -18    2     -1.51      0.00
    2  -18    2      0.90      0.00
    3  -18    2      0.52      0.00
    4  -18    2     -0.88      0.00
    5  -18    2     -0.83      0.00
    6  -18    2      0.58      0.00
    7  -18    2      2.79      0.00
    8  -18    2      2.23      0.00
    9  -18    2     -1.84      0.00
   10  -18    2     -2.52      0.00
   11  -18    2     -1.74      0.00
   12  -18    2     -1.54      0.00
   13  -18    2     -1.07      0.00
   14  -18    2     -0.25      0.00
  -11  -17    2     -0.05      0.00
  -10  -17    2     -0.67      0.00
   -9  -17    2     -1.36      0.00
   -8  -17    2     -0.58      0.00
   -7  -17    2      1.26      0.00
   -6  -17    2      4.28      0.00
   -5  -17    2      4.33      0.00
   -4  -17    2      0.69      0.00
   -3  -17    2     -2.89      0.00
   -2  -17    2     -3.08      0.00
   -1  -17    2      0.43      0.00
    0  -17    2      2.20      0.00
    1  -17    2      0.43      0.00
    2  -17    2     -1.42      0.00
    3  -17    2      0.21      0.00
    4  -17    2      1.90      0.00
    5  -17    2      0.22      0.00
    6  -17    2     -2.92      0.00
    7  -17    2     -3.57      0.00
    8  -17    2     -0.36      0.00
    9  -17    2      3.57      0.00
   10  -17    2      2.51      0.00
   11  -17    2      1.19      0.00
   12  -17    2      2.15      0.00
   13  -17    2      1.07      0.00
   14  -17    2     -0.28      0.00
   15  -17    2     -0.82      0.00
  -12  -16    2     -0.09      0.00
  -11  -16    2      0.82      0.00
  -10  -16    2      1.36      0.00
   -9  -16    2      1.35      0.00
   -8  -16    2      0.26      0.00
   -7  -16    2     -2.32      0.00
   -6  -16    2     -4.99      0.00
   -5  -16    2     -3.65      0.00
   -4  -16    2      0.75      0.00
   -3  -16    2      2.87      0.00
   -2  -16    2      1.57      0.00
   -1  -16    2     -1.66      0.00
    0  -16    2     -1.64      0.00
    1  -16    2      1.08      0.00
    2  -16    2      1.25      0.00
    3  -16    2     -1.86      0.00
    4  -16    2     -2.38      0.00
    5  -16    2      1.78      0.00
    6  -16    2      5.14      0.00
    7  -16    2      2.59      0.00
    8  -16    2     -2.22      0.00
    9  -16    2     -3.55      0.00
   10  -16    2     -1.42      0.00
   11  -16    2     -0.88      0.00
   12  -16    2     -2.59      0.00
   13  -16    2     -0.79      0.00
   14  -16    2      0.97      0.00
   15  -16    2      0.91      0.00
   16  -16    2      0.27      0.00
  -13  -15    2     -0.40      0.00
  -12  -15    2     -0.35      0.00
  -11  -15    2     -1.98      0.00
  -10  -15    2     -2.22      0.00
   -9  -15    2     -1.47      0.00
   -8  -15    2      0.26      0.00
   -7  -15    2      3.68      0.00
   -6  -15    2      5.45      0.00
   -5  -15    2      2.80      0.00
   -4  -15    2     -1.24      0.00
   -3  -15    2     -1.82      0.00
   -2  -15    2     -0.25      0.00
   -1  -15    2      1.49      0.00
    0  -15    2      0.02      0.00
    1  -15    2     -1.96      0.00
    2  -15    2      0.49      0.00
    3  -15    2      3.80      0.00
    4  -15    2      1.18      0.00
    5  -15    2     -5.04      0.00
    6  -15    2     -6.13      0.00
    7  -15    2     -0.44      0.00
    8  -15    2      3.81      0.00
    9  -15    2      1.90      0.00
   10  -15    2      0.31      0.00
   11  -15    2      1.37      0.00
   12  -15    2      2.86      0.00
   13  -15    2      0.61      0.00
   14  -15    2     -1.52      0.00
   15  -15    2     -1.02      0.00
   16  -15    2     -0.09      0.00
   17  -15    2      0.49      0.00
  -14  -14    2      0.74      0.00
  -13  -14    2     -0.17      0.00
  -12  -14    2      1.22      0.00
  -11  -14    2      3.33      0.00
  -10  -14    2      2.94      0.00
   -9  -14    2      1.19      0.00
   -8  -14    2     -1.51      0.00
   -7  -14    2     -4.95      0.00
   -6  -14    2     -5.35      0.00
   -5  -14    2     -2.45      0.00
   -4  -14    2      0.61      0.00
   -3  -14    2      0.97      0.00
   -2  -14    2      0.45      0.00
   -1  -14    2     -0.04      0.00
    0  -14    2      1.14      0.00
    1  -14    2      0.96      0.00
    2  -14    2     -3.15      0.00
    3  -14    2     -4.03      0.00
    4  -14    2      2.27      0.00
    5  -14    2      8.09      0.00
    6  -14    2      5.00      0.00
    7  -14    2     -1.99      0.00
    8  -14    2     -3.69      0.00
    9  -14    2      0.22      0.00
   10  -14    2     -0.00      0.00
   11  -14    2     -2.80      0.00
   12  -14    2     -3.18      0.00
   13  -14    2     -0.30      0.00
   14  -14    2      2.18      0.00
   15  -14    2      1.03      0.00
   16  -14    2     -0.82      0.00
   17  -14    2     -0.85      0.00
   18  -14    2     -0.18      0.00
  -15  -13    2     -1.15      0.00
  -14  -13    2      0.51      0.00
  -13  -13    2      0.29      0.00
  -12  -13    2     -2.58      0.00
  -11  -13    2     -4.42      0.00
  -10  -13    2     -2.78      0.00
   -9  -13    2     -0.01      0.00
   -8  -13    2      2.70      0.00
   -7  -13    2      5.17      0.00
   -6  -13    2      5.18      0.00
   -5  -13    2      3.25      0.00
   -4  -13    2      0.05      0.00
   -3  -13    2     -1.71      0.00
   -2  -13    2     -1.69      0.00
   -1  -13    2     -0.92      0.00
    0  -13    2     -0.57      0.00
    1  -13    2      1.15      0.00
    2  -13    2      4.55      0.00
    3  -13    2      1.61      0.00
    4  -13    2     -6.22      0.00
    5  -13    2     -8.65      0.00
    6  -13    2     -2.09      0.00
    7  -13    2      3.31      0.00
    8  -13    2      1.71      0.00
    9  -13    2     -1.77      0.00
   10  -13    2      1.05      0.00
   11  -13    2      4.95      0.00
   12  -13    2      3.05      0.00
   13  -13    2     -1.02      0.00
   14  -13    2     -2.83      0.00
   15  -13    2     -0.42      0.00
   16  -13    2      2.08      0.00
   17  -13    2      0.86      0.00
   18  -13    2     -0.28      0.00
   19  -13    2     -0.74      0.00
  -16  -12    2      0.35      0.00
  -15  -12    2     -0.25      0.00
  -14  -12    2     -1.29      0.00
  -13  -12    2      0.79      0.00
  -12  -12    2      4.08      0.00
  -11  -12    2      4.44      0.00
  -10  -12    2      1.43      0.00
   -9  -12    2     -1.13      0.00
   -8  -12    2     -2.52      0.00
   -7  -12    2     -5.00      0.00
   -6  -12    2     -6.32      0.00
   -5  -12    2     -4.43      0.00
   -4  -12    2      0.76      0.00
   -3  -12    2      3.58      0.00
   -2  -12    2      2.10      0.00
   -1  -12    2      0.46      0.00
    0  -12    2     -0.88      0.00
    1  -12    2     -2.72      0.00
    2  -12    2     -3.84      0.00
    3  -12    2      1.81      0.00
    4  -12    2      8.26      0.00
    5  -12    2      6.56      0.00
    6  -12    2     -0.36      0.00
    7  -12    2     -2.23      0.00
    8  -12    2      1.26      0.00
    9  -12    2      1.63      0.00
   10  -12    2     -3.64      0.00
   11  -12    2     -6.61      0.00
   12  -12    2     -1.55      0.00
   13  -12    2      3.23      0.00
   14  -12    2      2.70      0.00
   15  -12    2     -0.83      0.00
   16  -12    2     -2.74      0.00
   17  -12    2     -0.43      0.00
   18  -12    2      0.74      0.00
   19  -12    2      0.59      0.00
  -17  -11    2     -0.72      0.00
  -16  -11    2      1.21      0.00
  -15  -11    2      1.20      0.00
  -14  -11    2      0.51      0.00
  -13  -11    2     -2.70      0.00
  -12  -11    2     -4.74      0.00
  -11  -11    2     -2.90      0.00
  -10  -11    2      0.03      0.00
   -9  -11    2      0.86      0.00
   -8  -11    2      1.80      0.00
   -7  -11    2      6.45      0.00
   -6  -11    2      8.68      0.00
   -5  -11    2      4.04      0.00
   -4  -11    2     -3.09      0.00
   -3  -11    2     -4.90      0.00
   -2  -11    2     -1.12      0.00
   -1  -11    2      0.74      0.00
    0  -11    2      2.09      0.00
    1  -11    2      3.29      0.00
    2  -11    2      1.89      0.00
    3  -11    2     -4.44      0.00
    4  -11    2     -8.28      0.00
    5  -11    2     -4.13      0.00
    6  -11    2      0.43      0.00
    7  -11    2     -0.62      0.00
    8  -11    2     -3.09      0.00
    9  -11    2      0.80      0.00
   10  -11    2      6.76      0.00
   11  -11    2      6.35      0.00
   12  -11    2     -1.16      0.00
   13  -11    2     -4.89      0.00
   14  -11    2     -1.50      0.00
   15  -11    2      2.02      0.00
   16  -11    2      2.39      0.00
   17  -11    2      0.00      0.00
   18  -11    2     -0.86      0.00
   19  -11    2     -0.28      0.00
   20  -11    2     -0.76      0.00
  -18  -10    2      1.18      0.00
  -17  -10    2     -0.43      0.00
  -16  -10    2     -2.23      0.00
  -15  -10    2     -0.82      0.00
  -14  -10    2      1.31      0.00
  -13  -10    2      4.11      0.00
  -12  -10    2      3.82      0.00
  -11  -10    2      0.74      0.00
  -10  -10    2      0.02      0.00
   -9  -10    2      0.40      0.00
   -8  -10    2     -2.85      0.00
   -7  -10    2     -9.78      0.00
   -6  -10    2    -10.13      0.00
   -5  -10    2     -1.22      0.00
   -4  -10    2      5.68      0.00
   -3  -10    2      4.60      0.00
   -2  -10    2     -0.77      0.00
   -1  -10    2     -2.06      0.00
    0  -10    2     -2.39      0.00
    1  -10    2     -2.70      0.00
    2  -10    2      0.34      0.00
    3  -10    2      5.91      0.00
    4  -10    2      7.71      0.00
    5  -10    2      3.32      0.00
    6  -10    2      1.38      0.00
    7  -10    2      3.02      0.00
    8  -10    2      2.23      0.00
    9  -10    2     -4.53      0.00
   10  -10    2     -8.65      0.00
   11  -10    2     -3.97      0.00
   12  -10    2      3.70      0.00
   13  -10    2      4.85      0.00
   14  -10    2     -0.16      0.00
   15  -10    2     -2.55      0.00
   16  -10    2     -1.37      0.00
   17  -10    2      0.09      0.00
   18  -10    2      0.33      0.00
   19  -10    2     -0.45      0.00
   20  -10    2      0.29      0.00
  -18   -9    2     -0.58      0.00
  -17   -9    2      1.23      0.00
  -16   -9    2      2.12      0.00
  -15   -9    2     -0.21      0.00
  -14   -9    2     -2.93      0.00
  -13   -9    2     -4.04      0.00
  -12   -9    2     -1.94      0.00
  -11   -9    2      0.15      0.00
  -10   -9    2     -1.68      0.00
   -9   -9    2     -0.71      0.00
   -8   -9    2      6.50      0.00
   -7   -9    2     12.99      0.00
   -6   -9    2      8.89      0.00
   -5   -9    2     -3.10      0.00
   -4   -9    2     -7.03      0.00
   -3   -9    2     -2.03      0.00
   -2   -9    2      3.00      0.00
   -1   -9    2      2.04      0.00
    0   -9    2      0.66      0.00
    1   -9    2      1.37      0.00
    2   -9    2     -1.31      0.00
    3   -9    2     -6.41      0.00
    4   -9    2     -8.02      0.00
    5   -9    2     -4.56      0.00
    6   -9    2     -3.42      0.00
    7   -9    2     -3.42      0.00
    8   -9    2      0.93      0.00
    9   -9    2      7.79      0.00
   10   -9    2      8.29      0.00
   11   -9    2      0.69      0.00
   12   -9    2     -4.82      0.00
   13   -9    2     -3.09      0.00
   14   -9    2      1.47      0.00
   15   -9    2      2.20      0.00
   16   -9    2      0.25      0.00
   17   -9    2      0.29      0.00
   18   -9    2      0.85      0.00
   19   -9    2      1.03      0.00
   20   -9    2     -0.36      0.00
   21   -9    2     -1.14      0.00
  -19   -8    2      1.46      0.00
  -18   -8    2      0.13      0.00
  -17   -8    2     -1.36      0.00
  -16   -8    2     -1.52      0.00
  -15   -8    2      1.15      0.00
  -14   -8    2      3.65      0.00
  -13   -8    2      2.82      0.00
  -12   -8    2      0.79      0.00
  -11   -8    2      1.12      0.00
  -10   -8    2      3.30      0.00
   -9   -8    2     -1.24      0.00
   -8   -8    2    -11.36      0.00
   -7   -8    2    -14.05      0.00
   -6   -8    2     -4.69      0.00
   -5   -8    2      6.85      0.00
   -4   -8    2      5.34      0.00
   -3   -8    2     -2.58      0.00
   -2   -8    2     -3.32      0.00
   -1   -8    2      1.65      0.00
    0   -8    2      1.96      0.00
    1   -8    2     -2.18      0.00
    2   -8    2     -0.00      0.00
    3   -8    2      7.72      0.00
    4   -8    2     10.77      0.00
    5   -8    2      7.11      0.00
    6   -8    2      4.18      0.00
    7   -8    2      1.44      0.00
    8   -8    2     -4.87      0.00
    9   -8    2     -9.23      0.00
   10   -8    2     -5.95      0.00
   11   -8    2      1.82      0.00
   12   -8    2      3.96      0.00
   13   -8    2      0.55      0.00
   14   -8    2     -1.71      0.00
   15   -8    2     -0.97      0.00
   16   -8    2      0.38      0.00
   17   -8    2     -1.04      0.00
   18   -8    2     -1.76      0.00
   19   -8    2     -0.47      0.00
   20   -8    2      1.31      0.00
   21   -8    2      1.78      0.00
  -19   -7    2     -1.21      0.00
  -18   -7    2     -0.03      0.00
  -17   -7    2      1.17      0.00
  -16   -7    2      0.80      0.00
  -15   -7    2     -1.88      0.00
  -14   -7    2     -3.44      0.00
  -13   -7    2     -1.62      0.00
  -12   -7    2     -1.39      0.00
  -11   -7    2     -3.41      0.00
  -10   -7    2     -3.12      0.00
   -9   -7    2      5.24      0.00
   -8   -7    2     15.34      0.00
   -7   -7    2     11.95      0.00
   -6   -7    2     -1.09      0.00
   -5   -7    2     -7.20      0.00
   -4   -7    2      0.19      0.00
   -3   -7    2      5.89      0.00
   -2   -7    2     -1.25      0.00
   -1   -7    2     -7.55      0.00
    0   -7    2     -0.73      0.00
    1   -7    2      6.86      0.00
    2   -7    2      0.41      0.00
    3   -7    2    -12.83      0.00
    4   -7    2    -15.72      0.00
    5   -7    2     -8.46      0.00
    6   -7    2     -2.25      0.00
    7   -7    2      2.17      0.00
    8   -7    2      7.63      0.00
    9   -7    2      8.45      0.00
   10   -7    2      3.12      0.00
   11   -7    2     -2.15      0.00
   12   -7    2     -1.64      0.00
   13   -7    2      1.09      0.00
   14   -7    2      0.49      0.00
   15   -7    2     -0.50      0.00
   16   -7    2     -0.11      0.00
   17   -7    2      1.57      0.00
   18   -7    2      1.63      0.00
   19   -7    2     -0.74      0.00
   20   -7    2     -2.18      0.00
   21   -7    2     -1.91      0.00
  -20   -6    2      0.54      0.00
  -19   -6    2      0.97      0.00
  -18   -6    2      0.11      0.00
  -17   -6    2     -0.79      0.00
  -16   -6    2      0.05      0.00
  -15   -6    2      2.17      0.00
  -14   -6    2      2.60      0.00
  -13   -6    2      1.37      0.00
  -12   -6    2      3.23      0.00
  -11   -6    2      4.87      0.00
  -10   -6    2      0.62      0.00
   -9   -6    2    -10.03      0.00
   -8   -6    2    -16.51      0.00
   -7   -6    2     -6.98      0.00
   -6   -6    2      5.10      0.00
   -5   -6    2      2.35      0.00
   -4   -6    2     -6.58      0.00
   -3   -6    2     -3.32      0.00
   -2   -6    2      9.54      0.00
   -1   -6    2      9.73      0.00
    0   -6    2     -6.84      0.00
    1   -6    2    -11.72      0.00
    2   -6    2      5.18      0.00
    3   -6    2     21.49      0.00
    4   -6    2     18.89      0.00
    5   -6    2      5.49      0.00
    6   -6    2     -1.99      0.00
    7   -6    2     -4.89      0.00
    8   -6    2     -7.68      0.00
    9   -6    2     -6.60      0.00
   10   -6    2     -2.00      0.00
   11   -6    2      0.32      0.00
   12   -6    2     -0.31      0.00
   13   -6    2     -0.53      0.00
   14   -6    2      1.33      0.00
   15   -6    2      1.08      0.00
   16   -6    2     -0.80      0.00
   17   -6    2     -1.65      0.00
   18   -6    2     -1.08      0.00
   19   -6    2      1.49      0.00
   20   -6    2      2.82      0.00
   21   -6    2      2.11      0.00
  -20   -5    2     -0.47      0.00
  -19   -5    2     -0.74      0.00
  -18   -5    2     -0.23      0.00
  -17   -5    2      0.32      0.00
  -16   -5    2     -0.64      0.00
  -15   -5    2     -1.71      0.00
  -14   -5    2     -1.82      0.00
  -13   -5    2     -2.30      0.00
  -12   -5    2     -4.99      0.00
  -11   -5    2     -4.37      0.00
  -10   -5    2      3.45      0.00
   -9   -5    2     13.67      0.00
   -8   -5    2     13.94      0.00
   -7   -5    2      1.72      0.00
   -6   -5    2     -3.79      0.00
   -5   -5    2      5.39      0.00
   -4   -5    2      8.54      0.00
   -3   -5    2     -5.67      0.00
   -2   -5    2    -16.46      0.00
   -1   -5    2     -3.83      0.00
    0   -5    2     17.81      0.00
    1   -5    2     11.19      0.00
    2   -5    2    -17.89      0.00
    3   -5    2    -29.07      0.00
    4   -5    2    -15.72      0.00
    5   -5    2      1.43      0.00
    6   -5    2      5.11      0.00
    7   -5    2      4.07      0.00
    8   -5    2      5.85      0.00
    9   -5    2      6.13      0.00
   10   -5    2      3.39      0.00
   11   -5    2      1.64      0.00
   12   -5    2      0.19      0.00
   13   -5    2     -1.50      0.00
   14   -5    2     -2.15      0.00
   15   -5    2     -0.40      0.00
   16   -5    2      1.83      0.00
   17   -5    2      1.79      0.00
   18   -5    2      0.69      0.00
   19   -5    2     -2.15      0.00
   20   -5    2     -3.70      0.00
   21   -5    2     -2.29      0.00
   22   -5    2     -0.75      0.00
  -21   -4    2      0.63      0.00
  -20   -4    2      0.05      0.00
  -19   -4    2      0.49      0.00
  -18   -4    2      0.47      0.00
  -17   -4    2     -0.09      0.00
  -16   -4    2      0.56      0.00
  -15   -4    2      0.97      0.00
  -14   -4    2      1.93      0.00
  -13   -4    2      3.88      0.00
  -12   -4    2      5.47      0.00
  -11   -4    2      1.86      0.00
  -10   -4    2     -7.47      0.00
   -9   -4    2    -14.40      0.00
   -8   -4    2     -9.21      0.00
   -7   -4    2      0.05      0.00
   -6   -4    2     -2.61      0.00
   -5   -4    2    -10.57      0.00
   -4   -4    2     -3.13      0.00
   -3   -4    2     17.25      0.00
   -2   -4    2     17.28      0.00
   -1   -4    2    -10.90      0.00
    0   -4    2    -27.20      0.00
    1   -4    2     -1.23      0.00
    2   -4    2     34.74      0.00
    3   -4    2     30.59      0.00
    4   -4    2      5.74      0.00
    5   -4    2     -7.50      0.00
    6   -4    2     -3.40      0.00
    7   -4    2     -0.39      0.00
    8   -4    2     -5.37      0.00
    9   -4    2     -8.38      0.00
   10   -4    2     -5.48      0.00
   11   -4    2     -1.50      0.00
   12   -4    2      1.63      0.00
   13   -4    2      2.95      0.00
   14   -4    2      1.43      0.00
   15   -4    2     -1.02      0.00
   16   -4    2     -2.66      0.00
   17   -4    2     -1.92      0.00
   18   -4    2      0.22      0.00
   19   -4    2      3.13      0.00
   20   -4    2      3.89      0.00
   21   -4    2      1.72      0.00
   22   -4    2      0.57      0.00
  -21   -3    2     -0.11      0.00
  -20   -3    2      0.51      0.00
  -19   -3    2     -0.62      0.00
  -18   -3    2     -0.88      0.00
  -17   -3    2      0.39      0.00
  -16   -3    2     -0.13      0.00
  -15   -3    2     -0.96      0.00
  -14   -3    2     -3.00      0.00
  -13   -3    2     -4.94      0.00
  -12   -3    2     -4.05      0.00
  -11   -3    2      1.63      0.00
  -10   -3    2      9.63      0.00
   -9   -3    2     12.27      0.00
   -8   -3    2      5.77      0.00
   -7   -3    2      2.88      0.00
   -6   -3    2      9.56      0.00
   -5   -3    2      9.15      0.00
   -4   -3    2     -8.41      0.00
   -3   -3    2    -25.76      0.00
   -2   -3    2     -7.98      0.00
   -1   -3    2     31.63      0.00
    0   -3    2     27.30      0.00
    1   -3    2    -20.98      0.00
    2   -3    2    -49.33      0.00
    3   -3    2    -22.62      0.00
    4   -3    2      6.73      0.00
    5   -3    2      7.34      0.00
    6   -3    2     -2.80      0.00
    7   -3    2     -1.82      0.00
    8   -3    2      8.65      0.00
    9   -3    2     11.78      0.00
   10   -3    2      5.59      0.00
   11   -3    2     -0.83      0.00
   12   -3    2     -3.28      0.00
   13   -3    2     -2.67      0.00
   14   -3    2      0.18      0.00
   15   -3    2      2.45      0.00
   16   -3    2      2.86      0.00
   17   -3    2      1.17      0.00
   18   -3    2     -1.56      0.00
   19   -3    2     -3.14      0.00
   20   -3    2     -2.62      0.00
   21   -3    2     -1.21      0.00
   22   -3    2     -1.00      0.00
  -21   -2    2     -0.80      0.00
  -20   -2    2     -0.20      0.00
  -19   -2    2      1.38      0.00
  -18   -2    2      0.99      0.00
  -17   -2    2     -1.14      0.00
  -16   -2    2      0.09      0.00
  -15   -2    2      2.02      0.00
  -14   -2    2      3.98      0.00
  -13   -2    2      4.40      0.00
  -12   -2    2      1.33      0.00
  -11   -2    2     -4.25      0.00
  -10   -2    2     -9.27      0.00
   -9   -2    2     -9.49      0.00
   -8   -2    2     -5.78      0.00
   -7   -2    2     -7.85      0.00
   -6   -2    2    -12.07      0.00
   -5   -2    2     -1.09      0.00
   -4   -2    2     21.20      0.00
   -3   -2    2     24.57      0.00
   -2   -2    2    -11.97      0.00
   -1   -2    2    -46.77      0.00
    0   -2    2     -8.93      0.00
    1   -2    2     49.69      0.00
    2   -2    2     50.26      0.00
    3   -2    2      5.60      0.00
    4   -2    2    -14.02      0.00
    5   -2    2      0.52      0.00
    6   -2    2      8.76      0.00
    7   -2    2     -1.38      0.00
    8   -2    2    -14.70      0.00
    9   -2    2    -13.28      0.00
   10   -2    2     -2.77      0.00
   11   -2    2      3.62      0.00
   12   -2    2      3.38      0.00
   13   -2    2      0.93      0.00
   14   -2    2     -1.76      0.00
   15   -2    2     -3.10      0.00
   16   -2    2     -1.88      0.00
   17   -2    2      0.21      0.00
   18   -2    2      1.75      0.00
   19   -2    2      1.83      0.00
   20   -2    2      1.65      0.00
   21   -2    2      1.90      0.00
   22   -2    2      1.47      0.00
  -21   -1    2      0.81      0.00
  -20   -1    2     -1.26      0.00
  -19   -1    2     -1.79      0.00
  -18   -1    2     -0.12      0.00
  -17   -1    2      1.64      0.00
  -16   -1    2     -0.86      0.00
  -15   -1    2     -3.29      0.00
  -14   -1    2     -3.68      0.00
  -13   -1    2     -2.52      0.00
  -12   -1    2      0.81      0.00
  -11   -1    2      4.76      0.00
  -10   -1    2      7.77      0.00
   -9   -1    2      8.47      0.00
   -8   -1    2      8.22      0.00
   -7   -1    2     10.88      0.00
   -6   -1    2      8.35      0.00
   -5   -1    2     -9.74      0.00
   -4   -1    2    -27.79      0.00
   -3   -1    2    -11.07      0.00
   -2   -1    2     32.14      0.00
   -1   -1    2     40.67      0.00
    2   -1    2    -30.89      0.00
    3   -1    2     11.07      0.00
    4   -1    2      9.45      0.00
    5   -1    2    -11.50      0.00
    6   -1    2     -8.94      0.00
    7   -1    2     10.04      0.00
    8   -1    2     19.95      0.00
    9   -1    2     10.91      0.00
   10   -1    2     -1.63      0.00
   11   -1    2     -4.86      0.00
   12   -1    2     -1.71      0.00
   13   -1    2      1.22      0.00
   14   -1    2      2.39      0.00
   15   -1    2      2.36      0.00
   16   -1    2      0.41      0.00
   17   -1    2     -0.74      0.00
   18   -1    2     -0.71      0.00
   19   -1    2     -1.31      0.00
   20   -1    2     -2.41      0.00
   21   -1    2     -2.58      0.00
  -21    0    2      0.49      0.00
  -20    0    2      2.23      0.00
  -19    0    2      0.76      0.00
  -18    0    2     -1.12      0.00
  -17    0    2     -1.02      0.00
  -16    0    2      2.03      0.00
  -15    0    2      3.55      0.00
  -14    0    2      2.21      0.00
  -13    0    2      0.95      0.00
  -12    0    2     -0.89      0.00
  -11    0    2     -4.01      0.00
  -10    0    2     -7.47      0.00
   -9    0    2     -9.63      0.00
   -8    0    2    -10.20      0.00
   -7    0    2     -9.71      0.00
   -6    0    2     -0.58      0.00
   -5    0    2     17.37      0.00
   -4    0    2     23.56      0.00
   -3    0    2     -6.61      0.00
   -2    0    2    -36.95      0.00
    1    0    2     53.62      0.00
    2    0    2      3.35      0.00
    3    0    2    -14.26      0.00
    4    0    2      4.89      0.00
    5    0    2     17.46      0.00
    6    0    2      1.40      0.00
    7    0    2    -20.12      0.00
    8    0    2    -20.84      0.00
    9    0    2     -5.08      0.00
   10    0    2      5.03      0.00
   11    0    2      3.51      0.00
   12    0    2     -0.76      0.00
   13    0    2     -2.27      0.00
   14    0    2     -1.52      0.00
   15    0    2     -0.95      0.00
   16    0    2      0.05      0.00
   17    0    2      0.28      0.00
   18    0    2      0.45      0.00
   19    0    2      2.52      0.00
   20    0    2      3.20      0.00
   21    0    2      1.52      0.00
  -22    1    2     -0.58      0.00
  -21    1    2     -1.59      0.00
  -20    1    2     -1.36      0.00
  -19    1    2      0.77      0.00
  -18    1    2      1.28      0.00
  -17    1    2     -0.52      0.00
  -16    1    2     -2.60      0.00
  -15    1    2     -2.47      0.00
  -14    1    2     -0.89      0.00
  -13    1    2     -1.09      0.00
  -12    1    2     -0.43      0.00
  -11    1    2      4.19      0.00
  -10    1    2      9.29      0.00
   -9    1    2     11.07      0.00
   -8    1    2      9.37      0.00
   -7    1    2      5.03      0.00
   -6    1    2     -6.46      0.00
   -5    1    2    -17.77      0.00
   -4    1    2    -12.42      0.00
   -3    1    2     15.67      0.00
   -2    1    2     24.54      0.00
   -1    1    2    -11.17      0.00
    0    1    2    -44.38      0.00
    1    1    2    -25.85      0.00
    2    1    2     11.08      0.00
    3    1    2      2.67      0.00
    4    1    2    -17.97      0.00
    5    1    2    -13.68      0.00
    6    1    2     10.54      0.00
    7    1    2     26.20      0.00
    8    1    2     16.05      0.00
    9    1    2     -1.39      0.00
   10    1    2     -5.13      0.00
   11    1    2     -0.35      0.00
   12    1    2      2.11      0.00
   13    1    2      1.28      0.00
   14    1    2      0.01      0.00
   15    1    2      0.50      0.00
   16    1    2      0.72      0.00
   17    1    2     -0.28      0.00
   18    1    2     -1.64      0.00
   19    1    2     -3.52      0.00
   20    1    2     -2.26      0.00
   21    1    2      0.22      0.00
  -22    2    2      1.90      0.00
  -21    2    2      1.43      0.00
  -20    2    2     -0.24      0.00
  -19    2    2     -1.18      0.00
  -18    2    2     -0.35      0.00
  -17    2    2      1.62      0.00
  -16    2    2      2.14      0.00
  -15    2    2      0.92      0.00
  -14    2    2      0.95      0.00
  -13    2    2      2.69      0.00
  -12    2    2      0.98      0.00
  -11    2    2     -6.44      0.00
  -10    2    2    -11.74      0.00
   -9    2    2    -10.39      0.00
   -8    2    2     -5.66      0.00
   -7    2    2      0.03      0.00
   -6    2    2      8.73      0.00
   -5    2    2     12.57      0.00
   -4    2    2      3.18      0.00
   -3    2    2    -12.85      0.00
   -2    2    2     -8.81      0.00
   -1    2    2     18.91      0.00
    0    2    2     25.82      0.00
    1    2    2      5.66      0.00
    2    2    2     -6.71      0.00
    3    2    2     11.58      0.00
    4    2    2     21.16      0.00
    5    2    2      2.78      0.00
    6    2    2    -20.99      0.00
    7    2    2    -24.96      0.00
    8    2    2     -7.74      0.00
    9    2    2      4.77      0.00
   10    2    2      1.94      0.00
   11    2    2     -2.17      0.00
   12    2    2     -1.08      0.00
   13    2    2      0.83      0.00
   14    2    2      0.43      0.00
   15    2    2     -1.48      0.00
   16    2    2     -1.38      0.00
   17    2    2      1.26      0.00
   18    2    2      2.76      0.00
   19    2    2      3.00      0.00
   20    2    2      0.80      0.00
   21    2    2     -0.78      0.00
  -22    3    2     -2.26      0.00
  -21    3    2     -0.81      0.00
  -20    3    2      1.02      0.00
  -19    3    2      0.77      0.00
  -18    3    2     -0.42      0.00
  -17    3    2     -1.64      0.00
  -16    3    2     -1.18      0.00
  -15    3    2     -0.11      0.00
  -14    3    2     -2.49      0.00
  -13    3    2     -4.22      0.00
  -12    3    2      0.78      0.00
  -11    3    2      9.74      0.00
  -10    3    2     12.33      0.00
   -9    3    2      6.78      0.00
   -8    3    2      1.34      0.00
   -7    3    2     -2.03      0.00
   -6    3    2     -6.20      0.00
   -5    3    2     -7.31      0.00
   -4    3    2     -0.67      0.00
   -3    3    2      5.47      0.00
   -2    3    2      0.78      0.00
   -1    3    2    -13.57      0.00
    0    3    2    -10.83      0.00
    1    3    2     -1.04      0.00
    2    3    2     -4.88      0.00
    3    3    2    -18.65      0.00
    4    3    2    -15.09      0.00
    5    3    2      9.21      0.00
    6    3    2     25.42      0.00
    7    3    2     17.42      0.00
    8    3    2      0.49      0.00
    9    3    2     -3.43      0.00
   10    3    2      1.84      0.00
   11    3    2      2.06      0.00
   12    3    2     -1.46      0.00
   13    3    2     -2.13      0.00
   14    3    2      0.78      0.00
   15    3    2      2.70      0.00
   16    3    2      0.97      0.00
   17    3    2     -2.40      0.00
   18    3    2     -2.93      0.00
   19    3    2     -2.09      0.00
   20    3    2     -0.32      0.00
   21    3    2      0.41      0.00
  -22    4    2      2.05      0.00
  -21    4    2      0.42      0.00
  -20    4    2     -1.21      0.00
  -19    4    2     -0.66      0.00
  -18    4    2      0.67      0.00
  -17    4    2      1.04      0.00
  -16    4    2      0.44      0.00
  -15    4    2      0.79      0.00
  -14    4    2      4.56      0.00
  -13    4    2      4.03      0.00
  -12    4    2     -4.62      0.00
  -11    4    2    -11.80      0.00
  -10    4    2     -9.57      0.00
   -9    4    2     -1.86      0.00
   -8    4    2      0.56      0.00
   -7    4    2      0.06      0.00
   -6    4    2      2.82      0.00
   -5    4    2      6.33      0.00
   -4    4    2      3.20      0.00
   -3    4    2     -0.71      0.00
   -2    4    2      0.11      0.00
   -1    4    2      6.59      0.00
    0    4    2      5.52      0.00
    1    4    2      4.68      0.00
    2    4    2     13.61      0.00
    3    4    2     18.23      0.00
    4    4    2      4.65      0.00
    5    4    2    -17.54      0.00
    6    4    2    -22.70      0.00
    7    4    2     -8.23      0.00
    8    4    2      2.19      0.00
    9    4    2     -0.61      0.00
   10    4    2     -3.36      0.00
   11    4    2      0.28      0.00
   12    4    2      3.53      0.00
   13    4    2      1.73      0.00
   14    4    2     -2.59      0.00
   15    4    2     -2.94      0.00
   16    4    2      0.26      0.00
   17    4    2      3.12      0.00
   18    4    2      2.74      0.00
   19    4    2      1.63      0.00
   20    4    2      0.34      0.00
  -21    5    2      0.02      0.00
  -20    5    2      1.25      0.00
  -19    5    2      0.60      0.00
  -18    5    2     -0.63      0.00
  -17    5    2     -0.25      0.00
  -16    5    2     -0.34      0.00
  -15    5    2     -2.76      0.00
  -14    5    2     -5.57      0.00
  -13    5    2     -1.32      0.00
  -12    5    2      8.54      0.00
  -11    5    2     10.74      0.00
  -10    5    2      4.36      0.00
   -9    5    2     -1.35      0.00
   -8    5    2      1.15      0.00
   -7    5    2      3.22      0.00
   -6    5    2     -2.84      0.00
   -5    5    2     -9.51      0.00
   -4    5    2     -6.08      0.00
   -3    5    2      0.81      0.00
   -2    5    2      2.15      0.00
   -1    5    2     -2.56      0.00
    0    5    2     -6.06      0.00
    1    5    2    -10.17      0.00
    2    5    2    -17.21      0.00
    3    5    2    -12.78      0.00
    4    5    2      5.60      0.00
    5    5    2     19.71      0.00
    6    5    2     15.41      0.00
    7    5    2      2.40      0.00
    8    5    2     -0.49      0.00
    9    5    2      3.83      0.00
   10    5    2      2.14      0.00
   11    5    2     -3.00      0.00
   12    5    2     -3.98      0.00
   13    5    2     -0.10      0.00
   14    5    2      3.85      0.00
   15    5    2      1.98      0.00
   16    5    2     -1.73      0.00
   17    5    2     -3.44      0.00
   18    5    2     -2.40      0.00
   19    5    2     -1.11      0.00
   20    5    2     -0.18      0.00
  -21    6    2     -0.32      0.00
  -20    6    2     -0.71      0.00
  -19    6    2     -0.37      0.00
  -18    6    2     -0.09      0.00
  -17    6    2     -0.44      0.00
  -16    6    2      1.15      0.00
  -15    6    2      4.71      0.00
  -14    6    2      4.29      0.00
  -13    6    2     -2.75      0.00
  -12    6    2     -9.94      0.00
  -11    6    2     -6.71      0.00
  -10    6    2      0.46      0.00
   -9    6    2      0.97      0.00
   -8    6    2     -4.70      0.00
   -7    6    2     -4.15      0.00
   -6    6    2      6.86      0.00
   -5    6    2     12.99      0.00
   -4    6    2      5.15      0.00
   -3    6    2     -4.80      0.00
   -2    6    2     -4.54      0.00
   -1    6    2      2.54      0.00
    0    6    2      9.42      0.00
    1    6    2     14.24      0.00
    2    6    2     15.20      0.00
    3    6    2      4.86      0.00
    4    6    2    -11.33      0.00
    5    6    2    -16.17      0.00
    6    6    2     -8.41      0.00
    7    6    2     -1.62      0.00
    8    6    2     -2.65      0.00
    9    6    2     -4.43      0.00
   10    6    2      0.33      0.00
   11    6    2      4.68      0.00
   12    6    2      2.78      0.00
   13    6    2     -1.94      0.00
   14    6    2     -3.95      0.00
   15    6    2     -0.23      0.00
   16    6    2      2.97      0.00
   17    6    2      3.19      0.00
   18    6    2      1.65      0.00
   19    6    2      0.34      0.00
  -21    7    2     -0.10      0.00
  -20    7    2      0.05      0.00
  -19    7    2      0.76      0.00
  -18    7    2      1.39      0.00
  -17    7    2      0.24      0.00
  -16    7    2     -2.53      0.00
  -15    7    2     -5.00      0.00
  -14    7    2     -1.31      0.00
  -13    7    2      5.69      0.00
  -12    7    2      7.95      0.00
  -11    7    2      2.01      0.00
  -10    7    2     -2.34      0.00
   -9    7    2      2.19      0.00
   -8    7    2      7.11      0.00
   -7    7    2      1.32      0.00
   -6    7    2    -11.82      0.00
   -5    7    2    -12.72      0.00
   -4    7    2      0.22      0.00
   -3    7    2      8.90      0.00
   -2    7    2      3.69      0.00
   -1    7    2     -6.26      0.00
    0    7    2    -12.17      0.00
    1    7    2    -13.53      0.00
    2    7    2     -9.30      0.00
    3    7    2      1.09      0.00
    4    7    2     10.91      0.00
    5    7    2     10.90      0.00
    6    7    2      5.21      0.00
    7    7    2      3.81      0.00
    8    7    2      4.60      0.00
    9    7    2      2.80      0.00
   10    7    2     -2.61      0.00
   11    7    2     -4.77      0.00
   12    7    2     -0.50      0.00
   13    7    2      3.44      0.00
   14    7    2      2.71      0.00
   15    7    2     -1.61      0.00
   16    7    2     -3.44      0.00
   17    7    2     -2.30      0.00
   18    7    2     -0.78      0.00
   19    7    2      0.13      0.00
  -21    8    2      0.58      0.00
  -20    8    2     -0.37      0.00
  -19    8    2     -1.59      0.00
  -18    8    2     -1.80      0.00
  -17    8    2      0.99      0.00
  -16    8    2      3.30      0.00
  -15    8    2      3.34      0.00
  -14    8    2     -1.28      0.00
  -13    8    2     -5.95      0.00
  -12    8    2     -4.22      0.00
  -11    8    2      0.96      0.00
  -10    8    2      0.94      0.00
   -9    8    2     -5.69      0.00
   -8    8    2     -6.56      0.00
   -7    8    2      3.95      0.00
   -6    8    2     14.21      0.00
   -5    8    2      7.92      0.00
   -4    8    2     -6.48      0.00
   -3    8    2     -8.88      0.00
   -2    8    2      0.90      0.00
   -1    8    2      9.63      0.00
    0    8    2     10.75      0.00
    1    8    2      8.86      0.00
    2    8    2      4.59      0.00
    3    8    2     -2.48      0.00
    4    8    2     -7.73      0.00
    5    8    2     -7.87      0.00
    6    8    2     -5.50      0.00
    7    8    2     -5.75      0.00
    8    8    2     -4.34      0.00
    9    8    2     -0.11      0.00
   10    8    2      3.88      0.00
   11    8    2      3.31      0.00
   12    8    2     -1.73      0.00
   13    8    2     -3.44      0.00
   14    8    2     -0.63      0.00
   15    8    2      2.51      0.00
   16    8    2      2.85      0.00
   17    8    2      1.24      0.00
   18    8    2      0.36      0.00
  -20    9    2      1.13      0.00
  -19    9    2      1.41      0.00
  -18    9    2      0.74      0.00
  -17    9    2     -1.95      0.00
  -16    9    2     -2.87      0.00
  -15    9    2     -1.22      0.00
  -14    9    2      2.05      0.00
  -13    9    2      4.17      0.00
  -12    9    2      1.14      0.00
  -11    9    2     -1.41      0.00
  -10    9    2      2.24      0.00
   -9    9    2      7.38      0.00
   -8    9    2      2.93      0.00
   -7    9    2     -9.10      0.00
   -6    9    2    -12.49      0.00
   -5    9    2     -1.02      0.00
   -4    9    2      9.51      0.00
   -3    9    2      4.67      0.00
   -2    9    2     -5.36      0.00
   -1    9    2     -8.96      0.00
    0    9    2     -6.58      0.00
    1    9    2     -5.14      0.00
    2    9    2     -3.65      0.00
    3    9    2      1.61      0.00
    4    9    2      5.99      0.00
    5    9    2      7.51      0.00
    6    9    2      6.64      0.00
    7    9    2      5.55      0.00
    8    9    2      2.16      0.00
    9    9    2     -2.28      0.00
   10    9    2     -3.63      0.00
   11    9    2     -1.16      0.00
   12    9    2      2.52      0.00
   13    9    2      1.99      0.00
   14    9    2     -0.86      0.00
   15    9    2     -1.84      0.00
   16    9    2     -1.67      0.00
   17    9    2     -0.71      0.00
   18    9    2     -0.40      0.00
  -20   10    2     -0.92      0.00
  -19   10    2     -0.28      0.00
  -18   10    2      0.37      0.00
  -17   10    2      1.76      0.00
  -16   10    2      2.04      0.00
  -15   10    2      0.11      0.00
  -14   10    2     -1.42      0.00
  -13   10    2     -1.99      0.00
  -12   10    2      0.13      0.00
  -11   10    2      0.01      0.00
  -10   10    2     -5.17      0.00
   -9   10    2     -6.24      0.00
   -8   10    2      2.36      0.00
   -7   10    2     11.47      0.00
   -6   10    2      7.31      0.00
   -5   10    2     -4.72      0.00
   -4   10    2     -8.23      0.00
   -3   10    2      0.30      0.00
   -2   10    2      6.67      0.00
   -1   10    2      5.56      0.00
    0   10    2      3.64      0.00
    1   10    2      4.60      0.00
    2   10    2      4.39      0.00
    3   10    2     -1.44      0.00
    4   10    2     -6.43      0.00
    5   10    2     -7.98      0.00
    6   10    2     -6.52      0.00
    7   10    2     -3.24      0.00
    8   10    2      0.48      0.00
    9   10    2      3.02      0.00
   10   10    2      2.26      0.00
   11   10    2     -0.19      0.00
   12   10    2     -1.64      0.00
   13   10    2     -0.51      0.00
   14   10    2      0.68      0.00
   15   10    2      0.28      0.00
   16   10    2      0.88      0.00
   17   10    2      0.84      0.00
  -19   11    2     -0.25      0.00
  -18   11    2     -0.57      0.00
  -17   11    2     -1.25      0.00
  -16   11    2     -1.70      0.00
  -15   11    2     -0.05      0.00
  -14   11    2      0.61      0.00
  -13   11    2      0.53      0.00
  -12   11    2      0.26      0.00
  -11   11    2      2.02      0.00
  -10   11    2      6.13      0.00
   -9   11    2      2.82      0.00
   -8   11    2     -6.65      0.00
   -7   11    2     -9.65      0.00
   -6   11    2     -1.15      0.00
   -5   11    2      6.93      0.00
   -4   11    2      4.23      0.00
   -3   11    2     -3.46      0.00
   -2   11    2     -5.21      0.00
   -1   11    2     -2.28      0.00
    0   11    2     -3.03      0.00
    1   11    2     -5.85      0.00
    2   11    2     -4.62      0.00
    3   11    2      2.49      0.00
    4   11    2      7.74      0.00
    5   11    2      7.81      0.00
    6   11    2      4.70      0.00
    7   11    2      0.45      0.00
    8   11    2     -1.78      0.00
    9   11    2     -2.13      0.00
   10   11    2     -1.10      0.00
   11   11    2      0.11      0.00
   12   11    2      0.38      0.00
   13   11    2      0.16      0.00
   14   11    2      0.47      0.00
   15   11    2      0.66      0.00
   16   11    2     -0.86      0.00
  -19   12    2     -0.11      0.00
  -18   12    2      0.59      0.00
  -17   12    2      1.32      0.00
  -16   12    2      1.63      0.00
  -15   12    2      0.25      0.00
  -14   12    2     -0.27      0.00
  -13   12    2     -0.12      0.00
  -12   12    2     -1.32      0.00
  -11   12    2     -3.35      0.00
  -10   12    2     -4.62      0.00
   -9   12    2      0.91      0.00
   -8   12    2      7.81      0.00
   -7   12    2      5.14      0.00
   -6   12    2     -2.82      0.00
   -5   12    2     -5.31      0.00
   -4   12    2     -0.03      0.00
   -3   12    2      4.00      0.00
   -2   12    2      2.21      0.00
   -1   12    2      0.25      0.00
    0   12    2      4.11      0.00
    1   12    2      7.43      0.00
    2   12    2      3.64      0.00
    3   12    2     -4.42      0.00
    4   12    2     -8.60      0.00
    5   12    2     -6.43      0.00
    6   12    2     -2.21      0.00
    7   12    2      1.00      0.00
    8   12    2      1.41      0.00
    9   12    2      1.11      0.00
   10   12    2      0.95      0.00
   11   12    2      0.51      0.00
   12   12    2      0.08      0.00
   13   12    2     -0.57      0.00
   14   12    2     -1.05      0.00
   15   12    2     -0.45      0.00
  -18   13    2     -0.93      0.00
  -17   13    2     -1.62      0.00
  -16   13    2     -1.25      0.00
  -15   13    2     -0.23      0.00
  -14   13    2      0.30      0.00
  -13   13    2      0.41      0.00
  -12   13    2      1.96      0.00
  -11   13    2      3.27      0.00
  -10   13    2      1.73      0.00
   -9   13    2     -3.17      0.00
   -8   13    2     -6.11      0.00
   -7   13    2     -1.06      0.00
   -6   13    2      3.45      0.00
   -5   13    2      2.03      0.00
   -4   13    2     -2.08      0.00
   -3   13    2     -2.14      0.00
   -2   13    2      0.93      0.00
   -1   13    2     -0.20      0.00
    0   13    2     -6.32      0.00
    1   13    2     -7.79      0.00
    2   13    2     -1.00      0.00
    3   13    2      6.36      0.00
    4   13    2      7.85      0.00
    5   13    2      4.08      0.00
    6   13    2      0.50      0.00
    7   13    2     -0.86      0.00
    8   13    2     -0.73      0.00
    9   13    2     -1.00      0.00
   10   13    2     -1.18      0.00
   11   13    2     -0.59      0.00
   12   13    2      0.16      0.00
   13   13    2      0.73      0.00
   14   13    2      0.66      0.00
   15   13    2      0.02      0.00
  -17   14    2      1.54      0.00
  -16   14    2      0.61      0.00
  -15   14    2      0.06      0.00
  -14   14    2     -0.37      0.00
  -13   14    2     -0.90      0.00
  -12   14    2     -1.74      0.00
  -11   14    2     -2.07      0.00
  -10   14    2      0.93      0.00
   -9   14    2      3.61      0.00
   -8   14    2      3.33      0.00
   -7   14    2     -0.95      0.00
   -6   14    2     -2.29      0.00
   -5   14    2      0.30      0.00
   -4   14    2      1.70      0.00
   -3   14    2     -0.56      0.00
   -2   14    2     -2.30      0.00
   -1   14    2      2.22      0.00
    0   14    2      7.90      0.00
    1   14    2      5.56      0.00
    2   14    2     -2.29      0.00
    3   14    2     -6.57      0.00
    4   14    2     -5.35      0.00
    5   14    2     -1.90      0.00
    6   14    2     -0.11      0.00
    7   14    2      0.24      0.00
    8   14    2      0.71      0.00
    9   14    2      1.26      0.00
   10   14    2      0.88      0.00
   11   14    2      0.05      0.00
   12   14    2     -0.39      0.00
   13   14    2     -0.46      0.00
  -17   15    2     -1.12      0.00
  -16   15    2     -0.13      0.00
  -15   15    2      0.17      0.00
  -14   15    2      0.44      0.00
  -13   15    2      1.26      0.00
  -12   15    2      0.96      0.00
  -11   15    2      0.51      0.00
  -10   15    2     -2.27      0.00
   -9   15    2     -2.83      0.00
   -8   15    2     -0.89      0.00
   -7   15    2      1.28      0.00
   -6   15    2      1.04      0.00
   -5   15    2     -0.95      0.00
   -4   15    2     -0.25      0.00
   -3   15    2      2.32      0.00
   -2   15    2      1.42      0.00
   -1   15    2     -4.47      0.00
    0   15    2     -7.13      0.00
    1   15    2     -1.92      0.00
    2   15    2      3.91      0.00
    3   15    2      4.65      0.00
    4   15    2      2.69      0.00
    5   15    2      0.89      0.00
    6   15    2      0.53      0.00
    7   15    2      0.04      0.00
    8   15    2     -1.08      0.00
    9   15    2     -1.04      0.00
   10   15    2     -0.10      0.00
   11   15    2      0.46      0.00
   12   15    2      0.34      0.00
  -16   16    2     -0.08      0.00
  -15   16    2     -0.46      0.00
  -14   16    2     -0.55      0.00
  -13   16    2     -1.20      0.00
  -12   16    2     -0.07      0.00
  -11   16    2      0.62      0.00
  -10   16    2      2.07      0.00
   -9   16    2      1.65      0.00
   -8   16    2     -0.39      0.00
   -7   16    2     -0.65      0.00
   -6   16    2     -0.16      0.00
   -5   16    2      0.56      0.00
   -4   16    2     -1.02      0.00
   -3   16    2     -2.73      0.00
   -2   16    2      0.34      0.00
   -1   16    2      5.30      0.00
    0   16    2      4.73      0.00
    1   16    2     -0.57      0.00
    2   16    2     -3.35      0.00
    3   16    2     -2.43      0.00
    4   16    2     -1.39      0.00
    5   16    2     -1.04      0.00
    6   16    2     -0.92      0.00
    7   16    2      0.17      0.00
    8   16    2      1.34      0.00
    9   16    2      0.38      0.00
   10   16    2     -0.44      0.00
   11   16    2     -0.47      0.00
  -14   17    2      0.49      0.00
  -13   17    2      0.59      0.00
  -12   17    2     -0.40      0.00
  -11   17    2     -0.81      0.00
  -10   17    2     -1.08      0.00
   -9   17    2     -1.02      0.00
   -8   17    2      0.31      0.00
   -7   17    2     -0.13      0.00
   -6   17    2     -0.16      0.00
   -5   17    2      0.34      0.00
   -4   17    2      1.80      0.00
   -3   17    2      2.20      0.00
   -2   17    2     -1.73      0.00
   -1   17    2     -4.82      0.00
    0   17    2     -2.42      0.00
    1   17    2      1.27      0.00
    2   17    2      2.19      0.00
    3   17    2      1.48      0.00
    4   17    2      1.37      0.00
    5   17    2      1.46      0.00
    6   17    2      0.66      0.00
    7   17    2     -0.68      0.00
    8   17    2     -1.25      0.00
    9   17    2      0.16      0.00
  -13   18    2      0.09      0.00
  -12   18    2      0.19      0.00
  -11   18    2      0.45      0.00
  -10   18    2      0.51      0.00
   -9   18    2      1.09      0.00
   -8   18    2      0.23      0.00
   -7   18    2      0.22      0.00
   -6   18    2     -0.13      0.00
   -5   18    2     -1.14      0.00
   -4   18    2     -1.87      0.00
   -3   18    2     -1.08      0.00
   -2   18    2      2.28      0.00
   -1   18    2      3.56      0.00
    0   18    2      0.81      0.00
    1   18    2     -1.13      0.00
    2   18    2     -1.47      0.00
    3   18    2     -1.59      0.00
    4   18    2     -1.57      0.00
    5   18    2     -1.21      0.00
    6   18    2      0.22      0.00
    7   18    2      1.02      0.00
    8   18    2      0.77      0.00
  -11   19    2     -0.32      0.00
  -10   19    2     -0.55      0.00
   -9   19    2     -1.02      0.00
   -8   19    2     -0.18      0.00
   -7   19    2      0.27      0.00
   -6   19    2      0.46      0.00
   -5   19    2      1.21      0.00
   -4   19    2      1.30      0.00
   -3   19    2      0.05      0.00
   -2   19    2     -1.79      0.00
   -1   19    2     -1.93      0.00
    0   19    2     -0.04      0.00
    1   19    2      0.72      0.00
    2   19    2      1.13      0.00
    3   19    2      1.78      0.00
    4   19    2      1.15      0.00
    5   19    2      0.24      0.00
   -8   20    2     -0.22      0.00
   -7   20    2     -0.54      0.00
   -6   20    2     -0.42      0.00
   -5   20    2     -0.74      0.00
   -4   20    2     -0.64      0.00
   -3   20    2      0.29      0.00
   -2   20    2      0.79      0.00
   -1   20    2      0.72      0.00
    0   20    2      0.09      0.00
    1   20    2     -0.38      0.00
    2   20    2     -0.93      0.00
   -2  -21    3     -0.19      0.00
   -1  -21    3      1.11      0.00
    0  -21    3      1.30      0.00
    1  -21    3      0.22      0.00
    2  -21    3     -0.79      0.00
    3  -21    3     -0.33      0.00
    4  -21    3     -0.23      0.00
    5  -21    3      0.17      0.00
    6  -21    3      0.05      0.00
    7  -21    3     -0.55      0.00
    8  -21    3     -0.19      0.00
   -5  -20    3      1.88      0.00
   -4  -20    3      2.98      0.00
   -3  -20    3      2.28      0.00
   -2  -20    3     -0.51      0.00
   -1  -20    3     -2.12      0.00
    0  -20    3     -1.01      0.00
    1  -20    3      0.29      0.00
    2  -20    3      0.70      0.00
    3  -20    3     -0.25      0.00
    4  -20    3     -0.37      0.00
    5  -20    3      0.01      0.00
    6  -20    3      0.75      0.00
    7  -20    3      0.87      0.00
    8  -20    3     -0.80      0.00
    9  -20    3     -1.71      0.00
   10  -20    3     -0.00      0.00
   11  -20    3      0.63      0.00
   -8  -19    3      1.93      0.00
   -7  -19    3      1.62      0.00
   -6  -19    3     -0.33      0.00
   -5  -19    3     -3.53      0.00
   -4  -19    3     -4.21      0.00
   -3  -19    3     -1.82      0.00
   -2  -19    3      1.45      0.00
   -1  -19    3      2.40      0.00
    0  -19    3      0.25      0.00
    1  -19    3     -0.50      0.00
    2  -19    3      0.11      0.00
    3  -19    3      0.86      0.00
    4  -19    3      0.38      0.00
    5  -19    3     -1.04      0.00
    6  -19    3     -1.58      0.00
    7  -19    3      0.24      0.00
    8  -19    3      2.58      0.00
    9  -19    3      2.10      0.00
   10  -19    3     -0.82      0.00
   11  -19    3     -1.34      0.00
   12  -19    3     -1.38      0.00
   13  -19    3     -1.77      0.00
  -10  -18    3     -0.05      0.00
   -9  -18    3     -1.12      0.00
   -8  -18    3     -2.25      0.00
   -7  -18    3     -1.32      0.00
   -6  -18    3      1.64      0.00
   -5  -18    3      4.70      0.00
   -4  -18    3      4.25      0.00
   -3  -18    3      0.65      0.00
   -2  -18    3     -1.93      0.00
   -1  -18    3     -1.75      0.00
    0  -18    3      0.56      0.00
    1  -18    3      0.28      0.00
    2  -18    3     -1.23      0.00
    3  -18    3     -1.08      0.00
    4  -18    3      0.53      0.00
    5  -18    3      2.17      0.00
    6  -18    3      1.10      0.00
    7  -18    3     -2.50      0.00
    8  -18    3     -3.38      0.00
    9  -18    3     -0.67      0.00
   10  -18    3      1.70      0.00
   11  -18    3      1.55      0.00
   12  -18    3      1.58      0.00
   13  -18    3      2.43      0.00
   14  -18    3      0.95      0.00
  -11  -17    3     -0.58      0.00
  -10  -17    3      0.53      0.00
   -9  -17    3      1.54      0.00
   -8  -17    3      2.02      0.00
   -7  -17    3      0.77      0.00
   -6  -17    3     -2.79      0.00
   -5  -17    3     -5.05      0.00
   -4  -17    3     -3.41      0.00
   -3  -17    3      0.29      0.00
   -2  -17    3      1.55      0.00
   -1  -17    3      0.49      0.00
    0  -17    3     -1.01      0.00
    1  -17    3      0.58      0.00
    2  -17    3      2.46      0.00
    3  -17    3      0.63      0.00
    4  -17    3     -2.20      0.00
    5  -17    3     -2.48      0.00
    6  -17    3      0.78      0.00
    7  -17    3      4.06      0.00
    8  -17    3      2.19      0.00
    9  -17    3     -1.29      0.00
   10  -17    3     -1.36      0.00
   11  -17    3     -1.14      0.00
   12  -17    3     -1.92      0.00
   13  -17    3     -2.59      0.00
   14  -17    3     -0.86      0.00
   15  -17    3      0.18      0.00
  -12  -16    3      0.28      0.00
  -11  -16    3     -0.02      0.00
  -10  -16    3     -1.33      0.00
   -9  -16    3     -1.94      0.00
   -8  -16    3     -1.90      0.00
   -7  -16    3     -0.22      0.00
   -6  -16    3      3.77      0.00
   -5  -16    3      5.02      0.00
   -4  -16    3      2.62      0.00
   -3  -16    3     -0.29      0.00
   -2  -16    3     -0.43      0.00
   -1  -16    3      0.54      0.00
    0  -16    3      0.33      0.00
    1  -16    3     -2.36      0.00
    2  -16    3     -3.13      0.00
    3  -16    3      1.13      0.00
    4  -16    3      4.03      0.00
    5  -16    3      1.38      0.00
    6  -16    3     -3.19      0.00
    7  -16    3     -3.87      0.00
    8  -16    3     -0.19      0.00
    9  -16    3      1.86      0.00
   10  -16    3     -0.11      0.00
   11  -16    3      0.77      0.00
   12  -16    3      2.53      0.00
   13  -16    3      2.40      0.00
   14  -16    3      0.66      0.00
   15  -16    3     -0.66      0.00
   16  -16    3     -0.63      0.00
   17  -16    3     -0.52      0.00
  -14  -15    3      1.55      0.00
  -13  -15    3     -0.10      0.00
  -12  -15    3     -0.49      0.00
  -11  -15    3      1.18      0.00
  -10  -15    3      2.30      0.00
   -9  -15    3      2.45      0.00
   -8  -15    3      1.79      0.00
   -7  -15    3     -0.75      0.00
   -6  -15    3     -4.68      0.00
   -5  -15    3     -4.94      0.00
   -4  -15    3     -2.62      0.00
   -3  -15    3     -0.67      0.00
   -2  -15    3     -0.41      0.00
   -1  -15    3     -0.13      0.00
    0  -15    3      1.72      0.00
    1  -15    3      3.92      0.00
    2  -15    3      1.99      0.00
    3  -15    3     -3.86      0.00
    4  -15    3     -4.43      0.00
    5  -15    3      1.31      0.00
    6  -15    3      5.00      0.00
    7  -15    3      2.27      0.00
    8  -15    3     -1.11      0.00
    9  -15    3     -0.69      0.00
   10  -15    3      1.48      0.00
   11  -15    3     -1.03      0.00
   12  -15    3     -3.62      0.00
   13  -15    3     -2.42      0.00
   14  -15    3     -0.22      0.00
   15  -15    3      1.40      0.00
   16  -15    3      1.18      0.00
   17  -15    3     -0.07      0.00
  -15  -14    3     -1.82      0.00
  -14  -14    3     -0.98      0.00
  -13  -14    3      1.19      0.00
  -12  -14    3      0.14      0.00
  -11  -14    3     -2.53      0.00
  -10  -14    3     -3.16      0.00
   -9  -14    3     -2.59      0.00
   -8  -14    3     -1.12      0.00
   -7  -14    3      1.76      0.00
   -6  -14    3      5.06      0.00
   -5  -14    3      5.28      0.00
   -4  -14    3      3.71      0.00
   -3  -14    3      1.50      0.00
   -2  -14    3     -0.29      0.00
   -1  -14    3     -1.61      0.00
    0  -14    3     -3.61      0.00
    1  -14    3     -3.71      0.00
    2  -14    3      0.57      0.00
    3  -14    3      5.37      0.00
    4  -14    3      2.29      0.00
    5  -14    3     -4.31      0.00
    6  -14    3     -4.93      0.00
    7  -14    3     -0.11      0.00
    8  -14    3      1.12      0.00
    9  -14    3     -1.41      0.00
   10  -14    3     -1.86      0.00
   11  -14    3      2.38      0.00
   12  -14    3      5.18      0.00
   13  -14    3      2.34      0.00
   14  -14    3     -1.03      0.00
   15  -14    3     -2.00      0.00
   16  -14    3     -0.76      0.00
   17  -14    3      1.04      0.00
   18  -14    3      0.44      0.00
  -16  -13    3      2.14      0.00
  -15  -13    3      1.48      0.00
  -14  -13    3     -0.54      0.00
  -13  -13    3     -1.74      0.00
  -12  -13    3      0.94      0.00
  -11  -13    3      3.65      0.00
  -10  -13    3      3.23      0.00
   -9  -13    3      1.89      0.00
   -8  -13    3      0.47      0.00
   -7  -13    3     -1.76      0.00
   -6  -13    3     -5.34      0.00
   -5  -13    3     -6.83      0.00
   -4  -13    3     -4.85      0.00
   -3  -13    3     -0.78      0.00
   -2  -13    3      2.18      0.00
   -1  -13    3      2.90      0.00
    0  -13    3      3.93      0.00
    1  -13    3      2.19      0.00
    2  -13    3     -2.43      0.00
    3  -13    3     -4.35      0.00
    4  -13    3      0.85      0.00
    5  -13    3      5.39      0.00
    6  -13    3      2.85      0.00
    7  -13    3     -1.19      0.00
    8  -13    3      0.44      0.00
    9  -13    3      3.51      0.00
   10  -13    3      0.74      0.00
   11  -13    3     -4.84      0.00
   12  -13    3     -6.18      0.00
   13  -13    3     -1.11      0.00
   14  -13    3      2.73      0.00
   15  -13    3      1.57      0.00
   16  -13    3     -0.51      0.00
   17  -13    3     -1.28      0.00
   18  -13    3     -0.11      0.00
   19  -13    3      0.29      0.00
  -16  -12    3     -1.82      0.00
  -15  -12    3      0.13      0.00
  -14  -12    3      1.54      0.00
  -13  -12    3      0.92      0.00
  -12  -12    3     -2.40      0.00
  -11  -12    3     -3.86      0.00
  -10  -12    3     -2.06      0.00
   -9  -12    3     -1.19      0.00
   -8  -12    3     -1.06      0.00
   -7  -12    3      1.46      0.00
   -6  -12    3      7.11      0.00
   -5  -12    3      9.09      0.00
   -4  -12    3      4.29      0.00
   -3  -12    3     -1.31      0.00
   -2  -12    3     -3.48      0.00
   -1  -12    3     -2.86      0.00
    0  -12    3     -3.27      0.00
    1  -12    3     -0.99      0.00
    2  -12    3      2.78      0.00
    3  -12    3      2.22      0.00
    4  -12    3     -2.52      0.00
    5  -12    3     -4.26      0.00
    6  -12    3     -0.83      0.00
    7  -12    3      0.23      0.00
    8  -12    3     -3.10      0.00
    9  -12    3     -4.26      0.00
   10  -12    3      1.99      0.00
   11  -12    3      7.29      0.00
   12  -12    3      5.22      0.00
   13  -12    3     -1.13      0.00
   14  -12    3     -3.41      0.00
   15  -12    3     -0.15      0.00
   16  -12    3      1.42      0.00
   17  -12    3      0.39      0.00
   18  -12    3     -0.33      0.00
   19  -12    3     -0.36      0.00
  -17  -11    3      1.74      0.00
  -16  -11    3      0.24      0.00
  -15  -11    3     -1.27      0.00
  -14  -11    3     -1.04      0.00
  -13  -11    3      0.92      0.00
  -12  -11    3      3.25      0.00
  -11  -11    3      2.63      0.00
  -10  -11    3      0.56      0.00
   -9  -11    3      1.92      0.00
   -8  -11    3      2.27      0.00
   -7  -11    3     -3.16      0.00
   -6  -11    3    -10.42      0.00
   -5  -11    3    -10.04      0.00
   -4  -11    3     -1.68      0.00
   -3  -11    3      3.29      0.00
   -2  -11    3      3.32      0.00
   -1  -11    3      2.28      0.00
    0  -11    3      2.72      0.00
    1  -11    3      0.65      0.00
    2  -11    3     -2.46      0.00
    3  -11    3     -0.82      0.00
    4  -11    3      2.57      0.00
    5  -11    3      2.98      0.00
    6  -11    3      0.87      0.00
    7  -11    3      2.46      0.00
    8  -11    3      5.13      0.00
    9  -11    3      2.66      0.00
   10  -11    3     -5.30      0.00
   11  -11    3     -8.10      0.00
   12  -11    3     -2.54      0.00
   13  -11    3      2.81      0.00
   14  -11    3      2.45      0.00
   15  -11    3     -1.05      0.00
   16  -11    3     -1.22      0.00
   17  -11    3      0.80      0.00
   18  -11    3      0.36      0.00
   19  -11    3     -0.09      0.00
   20  -11    3     -0.31      0.00
  -18  -10    3     -2.48      0.00
  -17  -10    3     -0.69      0.00
  -16  -10    3      0.94      0.00
  -15  -10    3      1.05      0.00
  -14  -10    3     -0.34      0.00
  -13  -10    3     -2.48      0.00
  -12  -10    3     -2.53      0.00
  -11  -10    3     -0.62      0.00
  -10  -10    3     -0.52      0.00
   -9  -10    3     -3.86      0.00
   -8  -10    3     -1.88      0.00
   -7  -10    3      7.45      0.00
   -6  -10    3     13.20      0.00
   -5  -10    3      8.39      0.00
   -4  -10    3     -1.60      0.00
   -3  -10    3     -4.00      0.00
   -2  -10    3     -1.88      0.00
   -1  -10    3     -1.96      0.00
    0  -10    3     -3.17      0.00
    1  -10    3     -1.21      0.00
    2  -10    3      2.34      0.00
    3  -10    3      0.69      0.00
    4  -10    3     -2.44      0.00
    5  -10    3     -3.19      0.00
    6  -10    3     -2.75      0.00
    7  -10    3     -4.90      0.00
    8  -10    3     -5.11      0.00
    9  -10    3      0.69      0.00
   10  -10    3      7.58      0.00
   11  -10    3      6.86      0.00
   12  -10    3     -0.11      0.00
   13  -10    3     -2.93      0.00
   14  -10    3     -0.73      0.00
   15  -10    3      1.17      0.00
   16  -10    3      0.25      0.00
   17  -10    3     -1.39      0.00
   18  -10    3      0.24      0.00
   19  -10    3      1.18      0.00
   20  -10    3      0.82      0.00
  -18   -9    3      2.13      0.00
  -17   -9    3      0.03      0.00
  -16   -9    3     -1.10      0.00
  -15   -9    3     -0.26      0.00
  -14   -9    3      1.45      0.00
  -13   -9    3      2.67      0.00
  -12   -9    3      0.62      0.00
  -11   -9    3     -0.33      0.00
  -10   -9    3      2.60      0.00
   -9   -9    3      5.12      0.00
   -8   -9    3     -1.16      0.00
   -7   -9    3    -12.39      0.00
   -6   -9    3    -13.62      0.00
   -5   -9    3     -4.57      0.00
   -4   -9    3      3.75      0.00
   -3   -9    3      2.50      0.00
   -2   -9    3     -0.31      0.00
   -1   -9    3      3.29      0.00
    0   -9    3      5.99      0.00
    1   -9    3      1.90      0.00
    2   -9    3     -3.75      0.00
    3   -9    3     -1.58      0.00
    4   -9    3      3.55      0.00
    5   -9    3      5.16      0.00
    6   -9    3      5.06      0.00
    7   -9    3      5.72      0.00
    8   -9    3      3.11      0.00
    9   -9    3     -4.10      0.00
   10   -9    3     -8.03      0.00
   11   -9    3     -4.55      0.00
   12   -9    3      1.28      0.00
   13   -9    3      1.72      0.00
   14   -9    3     -0.60      0.00
   15   -9    3     -0.33      0.00
   16   -9    3      0.87      0.00
   17   -9    3      1.05      0.00
   18   -9    3     -1.24      0.00
   19   -9    3     -2.16      0.00
   20   -9    3     -0.78      0.00
   21   -9    3      0.13      0.00
  -19   -8    3     -1.62      0.00
  -18   -8    3     -1.67      0.00
  -17   -8    3     -0.05      0.00
  -16   -8    3      0.85      0.00
  -15   -8    3     -0.39      0.00
  -14   -8    3     -1.80      0.00
  -13   -8    3     -1.57      0.00
  -12   -8    3      0.84      0.00
  -11   -8    3     -0.90      0.00
  -10   -8    3     -5.40      0.00
   -9   -8    3     -4.16      0.00
   -8   -8    3      6.00      0.00
   -7   -8    3     15.69      0.00
   -6   -8    3     11.22      0.00
   -5   -8    3      0.21      0.00
   -4   -8    3     -2.79      0.00
   -3   -8    3      1.59      0.00
   -2   -8    3      0.69      0.00
   -1   -8    3     -8.42      0.00
    0   -8    3    -10.01      0.00
    1   -8    3      0.41      0.00
    2   -8    3      7.56      0.00
    3   -8    3      1.28      0.00
    4   -8    3     -7.33      0.00
    5   -8    3     -8.32      0.00
    6   -8    3     -6.24      0.00
    7   -8    3     -4.51      0.00
    8   -8    3     -0.19      0.00
    9   -8    3      6.09      0.00
   10   -8    3      6.94      0.00
   11   -8    3      2.67      0.00
   12   -8    3     -0.54      0.00
   13   -8    3     -0.02      0.00
   14   -8    3      0.71      0.00
   15   -8    3     -1.13      0.00
   16   -8    3     -1.68      0.00
   17   -8    3     -0.10      0.00
   18   -8    3      1.89      0.00
   19   -8    3      2.07      0.00
   20   -8    3      0.06      0.00
   21   -8    3     -0.70      0.00
  -20   -7    3      0.92      0.00
  -19   -7    3      1.61      0.00
  -18   -7    3      1.39      0.00
  -17   -7    3      0.29      0.00
  -16   -7    3     -0.49      0.00
  -15   -7    3      0.89      0.00
  -14   -7    3      1.38      0.00
  -13   -7    3      0.13      0.00
  -12   -7    3     -0.55      0.00
  -11   -7    3      3.51      0.00
  -10   -7    3      6.86      0.00
   -9   -7    3      0.90      0.00
   -8   -7    3    -10.98      0.00
   -7   -7    3    -15.81      0.00
   -6   -7    3     -6.71      0.00
   -5   -7    3      1.70      0.00
   -4   -7    3     -2.29      0.00
   -3   -7    3     -5.43      0.00
   -2   -7    3      4.35      0.00
   -1   -7    3     15.99      0.00
    0   -7    3      9.96      0.00
    1   -7    3     -7.53      0.00
    2   -7    3    -10.60      0.00
    3   -7    3      3.81      0.00
    4   -7    3     13.48      0.00
    5   -7    3     10.20      0.00
    6   -7    3      4.67      0.00
    7   -7    3      1.87      0.00
    8   -7    3     -1.93      0.00
    9   -7    3     -6.03      0.00
   10   -7    3     -5.60      0.00
   11   -7    3     -2.62      0.00
   12   -7    3     -1.47      0.00
   13   -7    3     -0.84      0.00
   14   -7    3      0.78      0.00
   15   -7    3      2.58      0.00
   16   -7    3      1.81      0.00
   17   -7    3     -0.76      0.00
   18   -7    3     -1.83      0.00
   19   -7    3     -1.36      0.00
   20   -7    3      0.50      0.00
   21   -7    3      1.10      0.00
  -20   -6    3     -1.14      0.00
  -19   -6    3     -1.43      0.00
  -18   -6    3     -1.28      0.00
  -17   -6    3     -0.56      0.00
  -16   -6    3      0.04      0.00
  -15   -6    3     -1.03      0.00
  -14   -6    3     -0.35      0.00
  -13   -6    3      0.58      0.00
  -12   -6    3     -1.29      0.00
  -11   -6    3     -5.68      0.00
  -10   -6    3     -5.91      0.00
   -9   -6    3      3.56      0.00
   -8   -6    3     14.14      0.00
   -7   -6    3     12.48      0.00
   -6   -6    3      2.78      0.00
   -5   -6    3      1.57      0.00
   -4   -6    3      8.78      0.00
   -3   -6    3      4.08      0.00
   -2   -6    3    -14.40      0.00
   -1   -6    3    -20.47      0.00
    0   -6    3     -2.22      0.00
    1   -6    3     15.74      0.00
    2   -6    3      7.69      0.00
    3   -6    3    -13.82      0.00
    4   -6    3    -17.95      0.00
    5   -6    3     -7.50      0.00
    6   -6    3     -0.62      0.00
    7   -6    3     -0.16      0.00
    8   -6    3      1.63      0.00
    9   -6    3      5.02      0.00
   10   -6    3      5.94      0.00
   11   -6    3      4.54      0.00
   12   -6    3      2.87      0.00
   13   -6    3     -0.17      0.00
   14   -6    3     -3.03      0.00
   15   -6    3     -3.13      0.00
   16   -6    3     -1.24      0.00
   17   -6    3      1.29      0.00
   18   -6    3      1.82      0.00
   19   -6    3      0.87      0.00
   20   -6    3     -1.05      0.00
   21   -6    3     -1.77      0.00
  -20   -5    3      1.20      0.00
  -19   -5    3      1.20      0.00
  -18   -5    3      1.25      0.00
  -17   -5    3      0.78      0.00
  -16   -5    3      0.06      0.00
  -15   -5    3      0.50      0.00
  -14   -5    3     -0.62      0.00
  -13   -5    3     -0.03      0.00
  -12   -5    3      3.46      0.00
  -11   -5    3      6.16      0.00
  -10   -5    3      2.94      0.00
   -9   -5    3     -7.45      0.00
   -8   -5    3    -14.06      0.00
   -7   -5    3     -7.97      0.00
   -6   -5    3     -3.01      0.00
   -5   -5    3     -8.87      0.00
   -4   -5    3    -11.30      0.00
   -3   -5    3      4.42      0.00
   -2   -5    3     24.52      0.00
   -1   -5    3     17.57      0.00
    0   -5    3    -11.34      0.00
    1   -5    3    -19.38      0.00
    2   -5    3      2.84      0.00
    3   -5    3     23.90      0.00
    4   -5    3     16.17      0.00
    5   -5    3      0.27      0.00
    6   -5    3     -2.18      0.00
    7   -5    3      2.07      0.00
    8   -5    3      0.33      0.00
    9   -5    3     -5.69      0.00
   10   -5    3     -8.56      0.00
   11   -5    3     -6.47      0.00
   12   -5    3     -2.05      0.00
   13   -5    3      2.37      0.00
   14   -5    3      4.33      0.00
   15   -5    3      2.52      0.00
   16   -5    3      0.18      0.00
   17   -5    3     -1.88      0.00
   18   -5    3     -2.11      0.00
   19   -5    3     -0.10      0.00
   20   -5    3      2.08      0.00
   21   -5    3      2.19      0.00
  -21   -4    3     -0.67      0.00
  -20   -4    3     -0.85      0.00
  -19   -4    3     -1.08      0.00
  -18   -4    3     -1.31      0.00
  -17   -4    3     -0.72      0.00
  -16   -4    3      0.46      0.00
  -15   -4    3      0.25      0.00
  -14   -4    3      0.61      0.00
  -13   -4    3     -1.41      0.00
  -12   -4    3     -4.70      0.00
  -11   -4    3     -4.76      0.00
  -10   -4    3      0.66      0.00
   -9   -4    3      9.16      0.00
   -8   -4    3     11.52      0.00
   -7   -4    3      6.12      0.00
   -6   -4    3      7.97      0.00
   -5   -4    3     15.02      0.00
   -4   -4    3      6.66      0.00
   -3   -4    3    -17.49      0.00
   -2   -4    3    -29.46      0.00
   -1   -4    3     -6.12      0.00
    0   -4    3     25.89      0.00
    1   -4    3     14.32      0.00
    2   -4    3    -19.03      0.00
    3   -4    3    -28.22      0.00
    4   -4    3     -7.45      0.00
    5   -4    3      6.72      0.00
    6   -4    3     -0.38      0.00
    7   -4    3     -6.97      0.00
    8   -4    3     -0.52      0.00
    9   -4    3      9.50      0.00
   10   -4    3     11.52      0.00
   11   -4    3      6.11      0.00
   12   -4    3     -0.50      0.00
   13   -4    3     -3.94      0.00
   14   -4    3     -3.95      0.00
   15   -4    3     -1.28      0.00
   16   -4    3      1.09      0.00
   17   -4    3      2.30      0.00
   18   -4    3      1.63      0.00
   19   -4    3     -1.11      0.00
   20   -4    3     -2.41      0.00
   21   -4    3     -1.48      0.00
   22   -4    3     -0.83      0.00
  -21   -3    3      0.14      0.00
  -20   -3    3      0.28      0.00
  -19   -3    3      1.51      0.00
  -18   -3    3      1.47      0.00
  -17   -3    3      0.25      0.00
  -16   -3    3     -1.13      0.00
  -15   -3    3     -0.35      0.00
  -14   -3    3      0.50      0.00
  -13   -3    3      2.61      0.00
  -12   -3    3      4.23      0.00
  -11   -3    3      2.28      0.00
  -10   -3    3     -3.12      0.00
   -9   -3    3     -8.63      0.00
   -8   -3    3     -9.32      0.00
   -7   -3    3     -8.43      0.00
   -6   -3    3    -14.04      0.00
   -5   -3    3    -15.27      0.00
   -4   -3    3      4.02      0.00
   -3   -3    3     29.83      0.00
   -2   -3    3     24.91      0.00
   -1   -3    3    -12.35      0.00
    0   -3    3    -33.11      0.00
    1   -3    3      2.59      0.00
    2   -3    3     35.43      0.00
    3   -3    3     22.32      0.00
    4   -3    3     -4.47      0.00
    5   -3    3     -7.57      0.00
    6   -3    3      8.20      0.00
    7   -3    3     10.48      0.00
    8   -3    3     -3.84      0.00
    9   -3    3    -14.82      0.00
   10   -3    3    -12.03      0.00
   11   -3    3     -3.22      0.00
   12   -3    3      2.83      0.00
   13   -3    3      3.91      0.00
   14   -3    3      2.45      0.00
   15   -3    3      0.01      0.00
   16   -3    3     -1.84      0.00
   17   -3    3     -1.67      0.00
   18   -3    3     -0.40      0.00
   19   -3    3      1.18      0.00
   20   -3    3      1.21      0.00
   21   -3    3      0.67      0.00
   22   -3    3      1.28      0.00
  -21   -2    3      0.64      0.00
  -20   -2    3     -0.41      0.00
  -19   -2    3     -2.59      0.00
  -18   -2    3     -1.45      0.00
  -17   -2    3      0.51      0.00
  -16   -2    3      1.16      0.00
  -15   -2    3     -0.39      0.00
  -14   -2    3     -1.65      0.00
  -13   -2    3     -2.47      0.00
  -12   -2    3     -2.49      0.00
  -11   -2    3     -0.43      0.00
  -10   -2    3      3.60      0.00
   -9   -2    3      7.60      0.00
   -8   -2    3      9.54      0.00
   -7   -2    3     12.63      0.00
   -6   -2    3     16.85      0.00
   -5   -2    3      8.86      0.00
   -4   -2    3    -16.24      0.00
   -3   -2    3    -34.56      0.00
   -2   -2    3     -9.86      0.00
   -1   -2    3     28.72      0.00
    0   -2    3     22.62      0.00
    1   -2    3    -27.13      0.00
    2   -2    3    -40.88      0.00
    3   -2    3     -5.90      0.00
    4   -2    3     12.47      0.00
    5   -2    3     -0.21      0.00
    6   -2    3    -16.37      0.00
    7   -2    3     -8.25      0.00
    8   -2    3     11.93      0.00
    9   -2    3     18.28      0.00
   10   -2    3      9.10      0.00
   11   -2    3     -0.42      0.00
   12   -2    3     -3.49      0.00
   13   -2    3     -2.54      0.00
   14   -2    3     -0.79      0.00
   15   -2    3      0.58      0.00
   16   -2    3      1.28      0.00
   17   -2    3      0.43      0.00
   18   -2    3      0.10      0.00
   19   -2    3      0.23      0.00
   20   -2    3     -0.34      0.00
   21   -2    3     -1.28      0.00
  -21   -1    3     -0.45      0.00
  -20   -1    3      1.58      0.00
  -19   -1    3      3.22      0.00
  -18   -1    3      0.77      0.00
  -17   -1    3     -1.11      0.00
  -16   -1    3     -0.29      0.00
  -15   -1    3      1.26      0.00
  -14   -1    3      1.64      0.00
  -13   -1    3      1.21      0.00
  -12   -1    3      1.25      0.00
  -11   -1    3      0.47      0.00
  -10   -1    3     -3.19      0.00
   -9   -1    3     -8.07      0.00
   -8   -1    3    -11.67      0.00
   -7   -1    3    -15.13      0.00
   -6   -1    3    -14.56      0.00
   -5   -1    3      0.98      0.00
   -4   -1    3     23.85      0.00
   -3   -1    3     27.77      0.00
   -2   -1    3     -7.15      0.00
   -1   -1    3    -29.27      0.00
    1   -1    3     42.35      0.00
    2   -1    3     27.29      0.00
    3   -1    3    -11.86      0.00
    4   -1    3     -9.71      0.00
    5   -1    3     12.93      0.00
    6   -1    3     18.79      0.00
    7   -1    3     -0.40      0.00
    8   -1    3    -19.91      0.00
    9   -1    3    -17.48      0.00
   10   -1    3     -4.02      0.00
   11   -1    3      2.70      0.00
   12   -1    3      2.23      0.00
   13   -1    3      0.75      0.00
   14   -1    3      0.08      0.00
   15   -1    3      0.05      0.00
   16   -1    3     -0.06      0.00
   17   -1    3     -0.16      0.00
   18   -1    3     -0.91      0.00
   19   -1    3     -0.80      0.00
   20   -1    3      1.34      0.00
   21   -1    3      2.19      0.00
  -21    0    3     -0.94      0.00
  -20    0    3     -2.50      0.00
  -19    0    3     -2.32      0.00
  -18    0    3      0.16      0.00
  -17    0    3      0.89      0.00
  -16    0    3     -0.96      0.00
  -15    0    3     -1.34      0.00
  -14    0    3     -0.37      0.00
  -13    0    3     -0.45      0.00
  -12    0    3     -2.00      0.00
  -11    0    3     -1.56      0.00
  -10    0    3      4.01      0.00
   -9    0    3     10.37      0.00
   -8    0    3     13.36      0.00
   -7    0    3     13.93      0.00
   -6    0    3      8.62      0.00
   -5    0    3     -8.84      0.00
   -4    0    3    -23.16      0.00
   -3    0    3    -14.93      0.00
   -2    0    3     13.07      0.00
   -1    0    3     13.17      0.00
    0    0    3    -25.30      0.00
    1    0    3    -34.95      0.00
    2    0    3     -3.87      0.00
    3    0    3     17.22      0.00
    4    0    3     -2.92      0.00
    5    0    3    -22.29      0.00
    6    0    3    -12.79      0.00
    7    0    3     11.96      0.00
    8    0    3     23.52      0.00
    9    0    3     12.38      0.00
   10    0    3     -0.48      0.00
   11    0    3     -2.23      0.00
   12    0    3      0.06      0.00
   13    0    3      0.03      0.00
   14    0    3     -1.08      0.00
   15    0    3     -1.20      0.00
   16    0    3     -0.17      0.00
   17    0    3      1.01      0.00
   18    0    3      0.96      0.00
   19    0    3     -0.59      0.00
   20    0    3     -2.46      0.00
   21    0    3     -1.55      0.00
  -22    1    3      0.10      0.00
  -21    1    3      2.16      0.00
  -20    1    3      2.09      0.00
  -19    1    3      0.69      0.00
  -18    1    3     -0.31      0.00
  -17    1    3      0.14      0.00
  -16    1    3      1.56      0.00
  -15    1    3      0.34      0.00
  -14    1    3     -0.95      0.00
  -13    1    3      1.52      0.00
  -12    1    3      4.12      0.00
  -11    1    3      1.33      0.00
  -10    1    3     -6.91      0.00
   -9    1    3    -12.71      0.00
   -8    1    3    -12.45      0.00
   -7    1    3     -9.73      0.00
   -6    1    3     -2.75      0.00
   -5    1    3     10.91      0.00
   -4    1    3     17.17      0.00
   -3    1    3      6.49      0.00
   -2    1    3     -6.10      0.00
   -1    1    3      3.33      0.00
    0    1    3     26.37      0.00
    1    1    3     14.08      0.00
    2    1    3    -10.32      0.00
    3    1    3     -7.48      0.00
    4    1    3     15.94      0.00
    5    1    3     22.32      0.00
    6    1    3      1.17      0.00
    7    1    3    -20.90      0.00
    8    1    3    -20.67      0.00
    9    1    3     -5.57      0.00
   10    1    3      1.71      0.00
   11    1    3     -0.52      0.00
   12    1    3     -1.41      0.00
   13    1    3      1.23      0.00
   14    1    3      2.94      0.00
   15    1    3      1.23      0.00
   16    1    3     -0.95      0.00
   17    1    3     -1.42      0.00
   18    1    3      0.32      0.00
   19    1    3      1.96      0.00
   20    1    3      1.94      0.00
   21    1    3      0.20      0.00
  -22    2    3     -1.31      0.00
  -21    2    3     -2.31      0.00
  -20    2    3     -1.17      0.00
  -19    2    3      0.12      0.00
  -18    2    3     -0.23      0.00
  -17    2    3     -0.96      0.00
  -16    2    3     -0.92      0.00
  -15    2    3      1.11      0.00
  -14    2    3      0.91      0.00
  -13    2    3     -4.07      0.00
  -12    2    3     -5.40      0.00
  -11    2    3      1.52      0.00
  -10    2    3     10.35      0.00
   -9    2    3     12.67      0.00
   -8    2    3      8.71      0.00
   -7    2    3      5.44      0.00
   -6    2    3      0.45      0.00
   -5    2    3     -8.32      0.00
   -4    2    3    -12.54      0.00
   -3    2    3     -6.16      0.00
   -2    2    3     -2.75      0.00
   -1    2    3     -7.58      0.00
    0    2    3    -13.51      0.00
    1    2    3      0.66      0.00
    2    2    3      8.83      0.00
    3    2    3     -6.64      0.00
    4    2    3    -21.36      0.00
    5    2    3    -14.10      0.00
    6    2    3     10.30      0.00
    7    2    3     23.13      0.00
    8    2    3     13.17      0.00
    9    2    3      1.03      0.00
   10    2    3      0.85      0.00
   11    2    3      3.12      0.00
   12    2    3      0.31      0.00
   13    2    3     -3.70      0.00
   14    2    3     -3.76      0.00
   15    2    3      0.30      0.00
   16    2    3      2.08      0.00
   17    2    3      0.78      0.00
   18    2    3     -1.41      0.00
   19    2    3     -1.94      0.00
   20    2    3     -0.87      0.00
   21    2    3      0.13      0.00
  -22    3    3      1.93      0.00
  -21    3    3      2.04      0.00
  -20    3    3      0.75      0.00
  -19    3    3     -0.12      0.00
  -18    3    3      0.46      0.00
  -17    3    3      0.92      0.00
  -16    3    3     -0.47      0.00
  -15    3    3     -1.96      0.00
  -14    3    3      0.94      0.00
  -13    3    3      6.44      0.00
  -12    3    3      4.15      0.00
  -11    3    3     -5.94      0.00
  -10    3    3    -11.77      0.00
   -9    3    3     -9.31      0.00
   -8    3    3     -4.33      0.00
   -7    3    3     -4.21      0.00
   -6    3    3     -2.05      0.00
   -5    3    3      5.96      0.00
   -4    3    3     12.73      0.00
   -3    3    3      9.31      0.00
   -2    3    3      5.18      0.00
   -1    3    3      3.29      0.00
    0    3    3      2.44      0.00
    1    3    3     -3.13      0.00
    2    3    3     -0.22      0.00
    3    3    3     15.49      0.00
    4    3    3     18.97      0.00
    5    3    3      2.83      0.00
    6    3    3    -16.90      0.00
    7    3    3    -18.58      0.00
    8    3    3     -5.80      0.00
    9    3    3     -0.95      0.00
   10    3    3     -4.60      0.00
   11    3    3     -3.23      0.00
   12    3    3      2.57      0.00
   13    3    3      5.37      0.00
   14    3    3      2.73      0.00
   15    3    3     -2.14      0.00
   16    3    3     -2.21      0.00
   17    3    3      0.13      0.00
   18    3    3      1.57      0.00
   19    3    3      1.49      0.00
   20    3    3      0.62      0.00
   21    3    3      0.29      0.00
  -21    4    3     -1.88      0.00
  -20    4    3     -0.51      0.00
  -19    4    3      0.09      0.00
  -18    4    3     -0.27      0.00
  -17    4    3     -0.20      0.00
  -16    4    3      1.70      0.00
  -15    4    3      1.44      0.00
  -14    4    3     -3.85      0.00
  -13    4    3     -6.88      0.00
  -12    4    3     -0.36      0.00
  -11    4    3      9.41      0.00
  -10    4    3      9.71      0.00
   -9    4    3      4.18      0.00
   -8    4    3      2.42      0.00
   -7    4    3      6.63      0.00
   -6    4    3      4.19      0.00
   -5    4    3     -7.72      0.00
   -4    4    3    -16.03      0.00
   -3    4    3    -10.75      0.00
   -2    4    3     -2.27      0.00
   -1    4    3      1.38      0.00
    0    4    3      1.62      0.00
    1    4    3     -0.34      0.00
    2    4    3     -7.59      0.00
    3    4    3    -17.64      0.00
    4    4    3    -12.05      0.00
    5    4    3      6.51      0.00
    6    4    3     17.04      0.00
    7    4    3     11.11      0.00
    8    4    3      2.56      0.00
    9    4    3      3.89      0.00
   10    4    3      6.33      0.00
   11    4    3      0.89      0.00
   12    4    3     -5.27      0.00
   13    4    3     -5.23      0.00
   14    4    3     -0.73      0.00
   15    4    3      3.07      0.00
   16    4    3      1.45      0.00
   17    4    3     -0.84      0.00
   18    4    3     -1.44      0.00
   19    4    3     -1.35      0.00
   20    4    3     -0.69      0.00
  -21    5    3      1.50      0.00
  -20    5    3      0.29      0.00
  -19    5    3      0.11      0.00
  -18    5    3      0.01      0.00
  -17    5    3     -1.01      0.00
  -16    5    3     -2.03      0.00
  -15    5    3      0.47      0.00
  -14    5    3      6.06      0.00
  -13    5    3      4.67      0.00
  -12    5    3     -4.15      0.00
  -11    5    3     -9.69      0.00
  -10    5    3     -5.06      0.00
   -9    5    3     -0.37      0.00
   -8    5    3     -4.31      0.00
   -7    5    3    -10.02      0.00
   -6    5    3     -2.99      0.00
   -5    5    3     13.29      0.00
   -4    5    3     18.47      0.00
   -3    5    3      8.23      0.00
   -2    5    3     -2.49      0.00
   -1    5    3     -3.83      0.00
    0    5    3     -0.86      0.00
    1    5    3      4.91      0.00
    2    5    3     12.10      0.00
    3    5    3     14.52      0.00
    4    5    3      3.87      0.00
    5    5    3    -10.52      0.00
    6    5    3    -12.56      0.00
    7    5    3     -5.62      0.00
    8    5    3     -3.72      0.00
    9    5    3     -6.64      0.00
   10    5    3     -5.13      0.00
   11    5    3      2.15      0.00
   12    5    3      6.51      0.00
   13    5    3      3.65      0.00
   14    5    3     -1.17      0.00
   15    5    3     -2.85      0.00
   16    5    3     -0.27      0.00
   17    5    3      1.37      0.00
   18    5    3      1.17      0.00
   19    5    3      1.05      0.00
   20    5    3      0.52      0.00
  -21    6    3     -1.14      0.00
  -20    6    3     -0.72      0.00
  -19    6    3     -0.38      0.00
  -18    6    3      0.72      0.00
  -17    6    3      2.28      0.00
  -16    6    3      1.13      0.00
  -15    6    3     -2.74      0.00
  -14    6    3     -5.96      0.00
  -13    6    3     -0.93      0.00
  -12    6    3      6.78      0.00
  -11    6    3      6.62      0.00
  -10    6    3      0.52      0.00
   -9    6    3      0.09      0.00
   -8    6    3      8.35      0.00
   -7    6    3     10.88      0.00
   -6    6    3     -2.40      0.00
   -5    6    3    -18.75      0.00
   -4    6    3    -16.56      0.00
   -3    6    3     -1.92      0.00
   -2    6    3      6.35      0.00
   -1    6    3      3.11      0.00
    0    6    3     -2.92      0.00
    1    6    3     -8.19      0.00
    2    6    3    -11.64      0.00
    3    6    3     -8.42      0.00
    4    6    3      1.53      0.00
    5    6    3      8.80      0.00
    6    6    3      7.67      0.00
    7    6    3      4.49      0.00
    8    6    3      6.54      0.00
    9    6    3      7.36      0.00
   10    6    3      2.32      0.00
   11    6    3     -4.44      0.00
   12    6    3     -6.09      0.00
   13    6    3     -1.39      0.00
   14    6    3      2.30      0.00
   15    6    3      1.63      0.00
   16    6    3     -0.84      0.00
   17    6    3     -1.42      0.00
   18    6    3     -0.49      0.00
   19    6    3     -0.63      0.00
  -21    7    3      1.36      0.00
  -20    7    3      1.36      0.00
  -19    7    3     -0.24      0.00
  -18    7    3     -1.87      0.00
  -17    7    3     -2.55      0.00
  -16    7    3      0.52      0.00
  -15    7    3      3.88      0.00
  -14    7    3      3.71      0.00
  -13    7    3     -2.01      0.00
  -12    7    3     -6.26      0.00
  -11    7    3     -2.32      0.00
  -10    7    3      1.52      0.00
   -9    7    3     -3.03      0.00
   -8    7    3    -11.52      0.00
   -7    7    3     -7.75      0.00
   -6    7    3      9.42      0.00
   -5    7    3     19.99      0.00
   -4    7    3      9.85      0.00
   -3    7    3     -4.79      0.00
   -2    7    3     -6.18      0.00
   -1    7    3      1.04      0.00
    0    7    3      6.24      0.00
    1    7    3      7.33      0.00
    2    7    3      7.19      0.00
    3    7    3      3.96      0.00
    4    7    3     -2.04      0.00
    5    7    3     -5.11      0.00
    6    7    3     -5.71      0.00
    7    7    3     -6.41      0.00
    8    7    3     -8.35      0.00
    9    7    3     -6.17      0.00
   10    7    3      0.56      0.00
   11    7    3      5.40      0.00
   12    7    3      4.32      0.00
   13    7    3     -0.57      0.00
   14    7    3     -2.07      0.00
   15    7    3      0.01      0.00
   16    7    3      1.10      0.00
   17    7    3      0.77      0.00
   18    7    3     -0.09      0.00
   19    7    3      0.61      0.00
  -21    8    3     -1.53      0.00
  -20    8    3     -1.03      0.00
  -19    8    3      1.40      0.00
  -18    8    3      2.16      0.00
  -17    8    3      1.38      0.00
  -16    8    3     -1.60      0.00
  -15    8    3     -3.35      0.00
  -14    8    3     -1.17      0.00
  -13    8    3      2.72      0.00
  -12    8    3      3.61      0.00
  -11    8    3     -0.72      0.00
  -10    8    3     -0.65      0.00
   -9    8    3      7.02      0.00
   -8    8    3     11.66      0.00
   -7    8    3      1.62      0.00
   -6    8    3    -14.56      0.00
   -5    8    3    -15.90      0.00
   -4    8    3     -1.69      0.00
   -3    8    3      7.34      0.00
   -2    8    3      1.79      0.00
   -1    8    3     -4.95      0.00
    0    8    3     -5.20      0.00
    1    8    3     -3.30      0.00
    2    8    3     -3.75      0.00
    3    8    3     -3.66      0.00
    4    8    3      0.32      0.00
    5    8    3      3.61      0.00
    6    8    3      6.53      0.00
    7    8    3      8.44      0.00
    8    8    3      8.01      0.00
    9    8    3      3.80      0.00
   10    8    3     -2.55      0.00
   11    8    3     -4.90      0.00
   12    8    3     -2.12      0.00
   13    8    3      1.08      0.00
   14    8    3      0.66      0.00
   15    8    3     -0.89      0.00
   16    8    3     -0.18      0.00
   17    8    3     -0.01      0.00
   18    8    3     -0.02      0.00
  -20    9    3      0.14      0.00
  -19    9    3     -1.44      0.00
  -18    9    3     -1.16      0.00
  -17    9    3     -0.04      0.00
  -16    9    3      1.42      0.00
  -15    9    3      2.14      0.00
  -14    9    3     -0.04      0.00
  -13    9    3     -1.75      0.00
  -12    9    3     -0.80      0.00
  -11    9    3      1.50      0.00
  -10    9    3     -1.97      0.00
   -9    9    3     -9.69      0.00
   -8    9    3     -8.29      0.00
   -7    9    3      5.15      0.00
   -6    9    3     15.43      0.00
   -5    9    3      8.65      0.00
   -4    9    3     -3.73      0.00
   -3    9    3     -4.92      0.00
   -2    9    3      2.80      0.00
   -1    9    3      4.97      0.00
    0    9    3      1.07      0.00
    1    9    3      0.66      0.00
    2    9    3      4.09      0.00
    3    9    3      4.99      0.00
    4    9    3     -0.03      0.00
    5    9    3     -4.82      0.00
    6    9    3     -7.78      0.00
    7    9    3     -8.52      0.00
    8    9    3     -5.76      0.00
    9    9    3     -1.28      0.00
   10    9    3      3.01      0.00
   11    9    3      3.45      0.00
   12    9    3      0.91      0.00
   13    9    3     -0.02      0.00
   14    9    3      0.54      0.00
   15    9    3      0.19      0.00
   16    9    3     -1.13      0.00
   17    9    3     -0.10      0.00
   18    9    3      0.53      0.00
  -20   10    3     -0.01      0.00
  -19   10    3      0.25      0.00
  -18   10    3      0.26      0.00
  -17   10    3     -0.36      0.00
  -16   10    3     -0.83      0.00
  -15   10    3     -1.39      0.00
  -14   10    3     -0.12      0.00
  -13   10    3      0.49      0.00
  -12   10    3     -0.82      0.00
  -11   10    3     -0.43      0.00
  -10   10    3      4.74      0.00
   -9   10    3      9.45      0.00
   -8   10    3      2.71      0.00
   -7   10    3     -9.61      0.00
   -6   10    3    -11.76      0.00
   -5   10    3     -1.80      0.00
   -4   10    3      4.69      0.00
   -3   10    3      0.52      0.00
   -2   10    3     -4.42      0.00
   -1   10    3     -1.99      0.00
    0   10    3      2.07      0.00
    1   10    3     -1.25      0.00
    2   10    3     -6.24      0.00
    3   10    3     -4.95      0.00
    4   10    3      1.71      0.00
    5   10    3      6.62      0.00
    6   10    3      7.74      0.00
    7   10    3      6.47      0.00
    8   10    3      2.99      0.00
    9   10    3     -0.10      0.00
   10   10    3     -2.17      0.00
   11   10    3     -2.33      0.00
   12   10    3     -1.19      0.00
   13   10    3     -1.20      0.00
   14   10    3     -0.36      0.00
   15   10    3      1.29      0.00
   16   10    3      1.59      0.00
   17   10    3     -0.33      0.00
  -19   11    3      0.52      0.00
  -18   11    3     -0.29      0.00
  -17   11    3      0.33      0.00
  -16   11    3      0.89      0.00
  -15   11    3      1.19      0.00
  -14   11    3      0.69      0.00
  -13   11    3      0.20      0.00
  -12   11    3      0.81      0.00
  -11   11    3     -1.42      0.00
  -10   11    3     -6.17      0.00
   -9   11    3     -6.34      0.00
   -8   11    3      2.36      0.00
   -7   11    3      9.85      0.00
   -6   11    3      5.98      0.00
   -5   11    3     -1.78      0.00
   -4   11    3     -2.24      0.00
   -3   11    3      2.87      0.00
   -2   11    3      3.27      0.00
   -1   11    3     -1.44      0.00
    0   11    3     -2.72      0.00
    1   11    3      3.61      0.00
    2   11    3      7.77      0.00
    3   11    3      3.18      0.00
    4   11    3     -4.04      0.00
    5   11    3     -7.41      0.00
    6   11    3     -6.26      0.00
    7   11    3     -3.76      0.00
    8   11    3     -1.34      0.00
    9   11    3      0.09      0.00
   10   11    3      1.38      0.00
   11   11    3      2.26      0.00
   12   11    3      1.92      0.00
   13   11    3      1.25      0.00
   14   11    3     -0.68      0.00
   15   11    3     -1.96      0.00
   16   11    3     -1.01      0.00
  -19   12    3     -0.32      0.00
  -18   12    3      0.38      0.00
  -17   12    3     -0.70      0.00
  -16   12    3     -1.42      0.00
  -15   12    3     -1.05      0.00
  -14   12    3     -0.90      0.00
  -13   12    3     -0.18      0.00
  -12   12    3      0.36      0.00
  -11   12    3      2.73      0.00
  -10   12    3      5.56      0.00
   -9   12    3      2.24      0.00
   -8   12    3     -4.70      0.00
   -7   12    3     -6.93      0.00
   -6   12    3     -1.69      0.00
   -5   12    3      1.55      0.00
   -4   12    3     -1.14      0.00
   -3   12    3     -3.82      0.00
   -2   12    3     -0.46      0.00
   -1   12    3      3.98      0.00
    0   12    3      1.19      0.00
    1   12    3     -6.37      0.00
    2   12    3     -7.56      0.00
    3   12    3     -0.33      0.00
    4   12    3      5.80      0.00
    5   12    3      6.66      0.00
    6   12    3      4.23      0.00
    7   12    3      2.08      0.00
    8   12    3      1.17      0.00
    9   12    3      0.17      0.00
   10   12    3     -1.57      0.00
   11   12    3     -2.67      0.00
   12   12    3     -1.92      0.00
   13   12    3     -0.40      0.00
   14   12    3      1.20      0.00
   15   12    3      1.41      0.00
  -18   13    3      0.07      0.00
  -17   13    3      1.17      0.00
  -16   13    3      1.61      0.00
  -15   13    3      0.76      0.00
  -14   13    3      0.66      0.00
  -13   13    3     -0.23      0.00
  -12   13    3     -1.62      0.00
  -11   13    3     -2.76      0.00
  -10   13    3     -3.55      0.00
   -9   13    3      0.69      0.00
   -8   13    3      4.50      0.00
   -7   13    3      3.71      0.00
   -6   13    3      0.46      0.00
   -5   13    3      0.38      0.00
   -4   13    3      3.00      0.00
   -3   13    3      2.26      0.00
   -2   13    3     -2.74      0.00
   -1   13    3     -4.38      0.00
    0   13    3      2.03      0.00
    1   13    3      7.95      0.00
    2   13    3      4.99      0.00
    3   13    3     -2.51      0.00
    4   13    3     -5.89      0.00
    5   13    3     -4.75      0.00
    6   13    3     -2.72      0.00
    7   13    3     -1.85      0.00
    8   13    3     -1.39      0.00
    9   13    3      0.31      0.00
   10   13    3      2.25      0.00
   11   13    3      2.55      0.00
   12   13    3      1.12      0.00
   13   13    3     -0.29      0.00
   14   13    3     -0.90      0.00
  -17   14    3     -1.21      0.00
  -16   14    3     -1.28      0.00
  -15   14    3     -0.58      0.00
  -14   14    3     -0.21      0.00
  -13   14    3      0.65      0.00
  -12   14    3      2.13      0.00
  -11   14    3      1.83      0.00
  -10   14    3      1.39      0.00
   -9   14    3     -1.75      0.00
   -8   14    3     -3.32      0.00
   -7   14    3     -1.81      0.00
   -6   14    3     -0.94      0.00
   -5   14    3     -1.73      0.00
   -4   14    3     -2.68      0.00
   -3   14    3      0.37      0.00
   -2   14    3      4.52      0.00
   -1   14    3      2.20      0.00
    0   14    3     -4.98      0.00
    1   14    3     -6.79      0.00
    2   14    3     -1.34      0.00
    3   14    3      3.59      0.00
    4   14    3      4.15      0.00
    5   14    3      2.80      0.00
    6   14    3      2.22      0.00
    7   14    3      2.23      0.00
    8   14    3      1.10      0.00
    9   14    3     -1.23      0.00
   10   14    3     -2.36      0.00
   11   14    3     -1.71      0.00
   12   14    3     -0.24      0.00
   13   14    3      0.47      0.00
  -16   15    3      0.79      0.00
  -15   15    3      0.50      0.00
  -14   15    3     -0.32      0.00
  -13   15    3     -0.91      0.00
  -12   15    3     -1.68      0.00
  -11   15    3     -0.75      0.00
  -10   15    3     -0.02      0.00
   -9   15    3      1.41      0.00
   -8   15    3      2.23      0.00
   -7   15    3      1.14      0.00
   -6   15    3      1.55      0.00
   -5   15    3      2.02      0.00
   -4   15    3      1.19      0.00
   -3   15    3     -2.38      0.00
   -2   15    3     -4.16      0.00
   -1   15    3      0.79      0.00
    0   15    3      5.70      0.00
    1   15    3      3.85      0.00
    2   15    3     -0.83      0.00
    3   15    3     -2.61      0.00
    4   15    3     -2.12      0.00
    5   15    3     -1.79      0.00
    6   15    3     -2.45      0.00
    7   15    3     -2.34      0.00
    8   15    3     -0.32      0.00
    9   15    3      1.75      0.00
   10   15    3      1.61      0.00
   11   15    3      0.74      0.00
   12   15    3     -0.23      0.00
  -15   16    3     -0.27      0.00
  -14   16    3      0.72      0.00
  -13   16    3      0.81      0.00
  -12   16    3      0.63      0.00
  -11   16    3      0.24      0.00
  -10   16    3     -0.26      0.00
   -9   16    3     -0.68      0.00
   -8   16    3     -1.73      0.00
   -7   16    3     -1.30      0.00
   -6   16    3     -1.79      0.00
   -5   16    3     -1.67      0.00
   -4   16    3      0.43      0.00
   -3   16    3      3.19      0.00
   -2   16    3      2.55      0.00
   -1   16    3     -2.63      0.00
    0   16    3     -4.59      0.00
    1   16    3     -1.55      0.00
    2   16    3      0.92      0.00
    3   16    3      1.31      0.00
    4   16    3      1.28      0.00
    5   16    3      1.77      0.00
    6   16    3      2.71      0.00
    7   16    3      1.71      0.00
    8   16    3     -0.58      0.00
    9   16    3     -1.52      0.00
   10   16    3     -0.63      0.00
   11   16    3     -0.25      0.00
  -14   17    3     -0.63      0.00
  -13   17    3     -0.32      0.00
  -12   17    3      0.19      0.00
  -11   17    3     -0.50      0.00
  -10   17    3      0.01      0.00
   -9   17    3      0.59      0.00
   -8   17    3      1.86      0.00
   -7   17    3      1.67      0.00
   -6   17    3      1.45      0.00
   -5   17    3      0.84      0.00
   -4   17    3     -1.60      0.00
   -3   17    3     -2.97      0.00
   -2   17    3     -0.78      0.00
   -1   17    3      2.96      0.00
    0   17    3      3.09      0.00
    1   17    3      0.64      0.00
    2   17    3     -0.44      0.00
    3   17    3     -0.98      0.00
    4   17    3     -1.57      0.00
    5   17    3     -1.95      0.00
    6   17    3     -2.24      0.00
    7   17    3     -0.48      0.00
    8   17    3      1.10      0.00
    9   17    3      0.81      0.00
  -12   18    3     -0.21      0.00
  -11   18    3      0.90      0.00
  -10   18    3     -0.13      0.00
   -9   18    3     -1.21      0.00
   -8   18    3     -1.90      0.00
   -7   18    3     -1.42      0.00
   -6   18    3     -0.61      0.00
   -5   18    3      0.05      0.00
   -4   18    3      1.84      0.00
   -3   18    3      2.03      0.00
   -2   18    3     -0.40      0.00
   -1   18    3     -2.19      0.00
    0   18    3     -1.78      0.00
    1   18    3     -0.47      0.00
    2   18    3      0.36      0.00
    3   18    3      1.33      0.00
    4   18    3      1.92      0.00
    5   18    3      1.53      0.00
    6   18    3      0.96      0.00
    7   18    3     -0.50      0.00
  -10   19    3      0.62      0.00
   -9   19    3      1.52      0.00
   -8   19    3      1.23      0.00
   -7   19    3      0.62      0.00
   -6   19    3     -0.06      0.00
   -5   19    3     -0.42      0.00
   -4   19    3     -1.23      0.00
   -3   19    3     -1.01      0.00
   -2   19    3      0.56      0.00
   -1   19    3      0.99      0.00
    0   19    3      0.90      0.00
    1   19    3      0.60      0.00
    2   19    3     -0.53      0.00
    3   19    3     -1.56      0.00
    4   19    3     -1.55      0.00
    5   19    3     -0.55      0.00
   -7   20    3     -0.04      0.00
   -6   20    3      0.20      0.00
   -5   20    3      0.34      0.00
   -4   20    3      0.51      0.00
   -3   20    3      0.44      0.00
   -2   20    3     -0.09      0.00
   -1   20    3     -0.22      0.00
    0   20    3     -0.62      0.00
    1   20    3     -0.65      0.00
   -3  -21    4      1.57      0.00
   -2  -21    4      1.15      0.00
   -1  -21    4      0.03      0.00
    0  -21    4     -0.72      0.00
    1  -21    4     -0.34      0.00
    2  -21    4     -0.32      0.00
    3  -21    4     -0.04      0.00
    4  -21    4     -0.55      0.00
    5  -21    4     -0.63      0.00
    6  -21    4      0.36      0.00
    7  -21    4      1.12      0.00
    8  -21    4      0.65      0.00
   -6  -20    4      1.53      0.00
   -5  -20    4     -0.20      0.00
   -4  -20    4     -2.39      0.00
   -3  -20    4     -2.58      0.00
   -2  -20    4     -0.92      0.00
   -1  -20    4      0.43      0.00
    0  -20    4      0.81      0.00
    1  -20    4     -0.03      0.00
    2  -20    4      0.35      0.00
    3  -20    4      0.87      0.00
    4  -20    4      1.18      0.00
    5  -20    4      0.62      0.00
    6  -20    4     -1.58      0.00
    7  -20    4     -2.17      0.00
    8  -20    4      0.22      0.00
    9  -20    4      1.82      0.00
   10  -20    4      1.27      0.00
   11  -20    4     -0.09      0.00
   -8  -19    4     -1.45      0.00
   -7  -19    4     -2.34      0.00
   -6  -19    4     -1.32      0.00
   -5  -19    4      1.51      0.00
   -4  -19    4      3.46      0.00
   -3  -19    4      2.73      0.00
   -2  -19    4      0.27      0.00
   -1  -19    4     -0.53      0.00
    0  -19    4     -0.22      0.00
    1  -19    4      0.31      0.00
    2  -19    4     -0.80      0.00
    3  -19    4     -1.96      0.00
    4  -19    4     -1.37      0.00
    5  -19    4      0.56      0.00
    6  -19    4      2.98      0.00
    7  -19    4      1.83      0.00
    8  -19    4     -2.22      0.00
    9  -19    4     -2.71      0.00
   10  -19    4     -0.54      0.00
   11  -19    4      0.31      0.00
   12  -19    4      0.85      0.00
   13  -19    4      0.99      0.00
  -10  -18    4     -0.58      0.00
   -9  -18    4      0.61      0.00
   -8  -18    4      1.80      0.00
   -7  -18    4      2.08      0.00
   -6  -18    4      0.61      0.00
   -5  -18    4     -2.59      0.00
   -4  -18    4     -3.64      0.00
   -3  -18    4     -2.13      0.00
   -2  -18    4      0.08      0.00
   -1  -18    4     -0.03      0.00
    0  -18    4     -0.77      0.00
    1  -18    4     -0.28      0.00
    2  -18    4      1.76      0.00
    3  -18    4      2.92      0.00
    4  -18    4      0.73      0.00
    5  -18    4     -2.36      0.00
    6  -18    4     -3.20      0.00
    7  -18    4      0.04      0.00
    8  -18    4      3.34      0.00
    9  -18    4      1.79      0.00
   10  -18    4     -0.61      0.00
   11  -18    4      0.06      0.00
   12  -18    4     -0.66      0.00
   13  -18    4     -1.45      0.00
   14  -18    4     -1.48      0.00
  -11  -17    4      0.74      0.00
  -10  -17    4      0.16      0.00
   -9  -17    4     -0.76      0.00
   -8  -17    4     -1.67      0.00
   -7  -17    4     -1.68      0.00
   -6  -17    4     -0.02      0.00
   -5  -17    4      3.08      0.00
   -4  -17    4      3.30      0.00
   -3  -17    4      1.63      0.00
   -2  -17    4      0.41      0.00
   -1  -17    4      1.15      0.00
    0  -17    4      1.58      0.00
    1  -17    4     -0.59      0.00
    2  -17    4     -3.42      0.00
    3  -17    4     -3.26      0.00
    4  -17    4      0.93      0.00
    5  -17    4      3.80      0.00
    6  -17    4      1.98      0.00
    7  -17    4     -1.77      0.00
    8  -17    4     -2.33      0.00
    9  -17    4     -0.14      0.00
   10  -17    4      0.49      0.00
   11  -17    4     -1.08      0.00
   12  -17    4      0.43      0.00
   13  -17    4      1.90      0.00
   14  -17    4      1.53      0.00
   15  -17    4      1.29      0.00
   16  -17    4      0.42      0.00
  -13  -16    4      0.85      0.00
  -12  -16    4     -0.60      0.00
  -11  -16    4     -0.63      0.00
  -10  -16    4      0.59      0.00
   -9  -16    4      0.86      0.00
   -8  -16    4      1.63      0.00
   -7  -16    4      1.58      0.00
   -6  -16    4     -0.54      0.00
   -5  -16    4     -3.33      0.00
   -4  -16    4     -3.14      0.00
   -3  -16    4     -1.98      0.00
   -2  -16    4     -1.69      0.00
   -1  -16    4     -2.10      0.00
    0  -16    4     -1.11      0.00
    1  -16    4      2.76      0.00
    2  -16    4      5.05      0.00
    3  -16    4      2.09      0.00
    4  -16    4     -3.27      0.00
    5  -16    4     -3.95      0.00
    6  -16    4     -0.04      0.00
    7  -16    4      2.18      0.00
    8  -16    4      0.30      0.00
    9  -16    4     -0.31      0.00
   10  -16    4      1.21      0.00
   11  -16    4      1.93      0.00
   12  -16    4     -0.63      0.00
   13  -16    4     -2.57      0.00
   14  -16    4     -1.78      0.00
   15  -16    4     -0.80      0.00
   16  -16    4      0.45      0.00
   17  -16    4      1.38      0.00
  -14  -15    4     -1.86      0.00
  -13  -15    4     -0.08      0.00
  -12  -15    4      1.10      0.00
  -11  -15    4     -0.05      0.00
  -10  -15    4     -1.30      0.00
   -9  -15    4     -1.06      0.00
   -8  -15    4     -1.71      0.00
   -7  -15    4     -1.33      0.00
   -6  -15    4      1.10      0.00
   -5  -15    4      3.50      0.00
   -4  -15    4      3.74      0.00
   -3  -15    4      3.35      0.00
   -2  -15    4      2.85      0.00
   -1  -15    4      1.66      0.00
    0  -15    4     -0.95      0.00
    1  -15    4     -5.13      0.00
    2  -15    4     -5.06      0.00
    3  -15    4      0.47      0.00
    4  -15    4      4.65      0.00
    5  -15    4      2.24      0.00
    6  -15    4     -1.65      0.00
    7  -15    4     -1.24      0.00
    8  -15    4      1.12      0.00
    9  -15    4     -0.76      0.00
   10  -15    4     -3.36      0.00
   11  -15    4     -1.85      0.00
   12  -15    4      1.84      0.00
   13  -15    4      3.74      0.00
   14  -15    4      1.89      0.00
   15  -15    4     -0.60      0.00
   16  -15    4     -1.38      0.00
   17  -15    4     -1.16      0.00
  -15  -14    4      2.84      0.00
  -14  -14    4      1.51      0.00
  -13  -14    4     -1.15      0.00
  -12  -14    4     -1.09      0.00
  -11  -14    4      0.93      0.00
  -10  -14    4      1.70      0.00
   -9  -14    4      1.02      0.00
   -8  -14    4      1.44      0.00
   -7  -14    4      1.16      0.00
   -6  -14    4     -1.05      0.00
   -5  -14    4     -4.01      0.00
   -4  -14    4     -5.51      0.00
   -3  -14    4     -4.72      0.00
   -2  -14    4     -2.56      0.00
   -1  -14    4      0.18      0.00
    0  -14    4      3.10      0.00
    1  -14    4      5.95      0.00
    2  -14    4      3.53      0.00
    3  -14    4     -2.30      0.00
    4  -14    4     -3.63      0.00
    5  -14    4      0.20      0.00
    6  -14    4      1.86      0.00
    7  -14    4     -0.59      0.00
    8  -14    4     -1.24      0.00
    9  -14    4      2.71      0.00
   10  -14    4      4.80      0.00
   11  -14    4      0.38      0.00
   12  -14    4     -4.19      0.00
   13  -14    4     -4.54      0.00
   14  -14    4     -0.89      0.00
   15  -14    4      2.14      0.00
   16  -14    4      1.22      0.00
   17  -14    4      0.04      0.00
   18  -14    4     -0.40      0.00
  -16  -13    4     -2.64      0.00
  -15  -13    4     -2.67      0.00
  -14  -13    4     -0.07      0.00
  -13  -13    4      1.84      0.00
  -12  -13    4      0.37      0.00
  -11  -13    4     -1.65      0.00
  -10  -13    4     -1.43      0.00
   -9  -13    4     -0.31      0.00
   -8  -13    4     -1.40      0.00
   -7  -13    4     -2.04      0.00
   -6  -13    4      0.97      0.00
   -5  -13    4      5.91      0.00
   -4  -13    4      7.69      0.00
   -3  -13    4      4.48      0.00
   -2  -13    4      0.91      0.00
   -1  -13    4     -1.70      0.00
    0  -13    4     -3.92      0.00
    1  -13    4     -5.48      0.00
    2  -13    4     -2.42      0.00
    3  -13    4      2.07      0.00
    4  -13    4      1.47      0.00
    5  -13    4     -1.10      0.00
    6  -13    4     -0.30      0.00
    7  -13    4      2.00      0.00
    8  -13    4     -0.28      0.00
    9  -13    4     -4.88      0.00
   10  -13    4     -4.62      0.00
   11  -13    4      2.38      0.00
   12  -13    4      6.32      0.00
   13  -13    4      3.52      0.00
   14  -13    4     -0.95      0.00
   15  -13    4     -2.23      0.00
   16  -13    4      0.02      0.00
   17  -13    4      0.60      0.00
   18  -13    4     -0.53      0.00
   19  -13    4     -0.11      0.00
  -16  -12    4      2.43      0.00
  -15  -12    4      1.02      0.00
  -14  -12    4     -0.92      0.00
  -13  -12    4     -1.24      0.00
  -12  -12    4      0.89      0.00
  -11  -12    4      1.66      0.00
  -10  -12    4      0.15      0.00
   -9  -12    4     -0.32      0.00
   -8  -12    4      2.77      0.00
   -7  -12    4      3.28      0.00
   -6  -12    4     -2.82      0.00
   -5  -12    4     -8.97      0.00
   -4  -12    4     -8.37      0.00
   -3  -12    4     -2.51      0.00
   -2  -12    4      0.51      0.00
   -1  -12    4      1.80      0.00
    0  -12    4      4.07      0.00
    1  -12    4      5.29      0.00
    2  -12    4      2.55      0.00
    3  -12    4     -1.16      0.00
    4  -12    4     -0.60      0.00
    5  -12    4      0.06      0.00
    6  -12    4     -1.27      0.00
    7  -12    4     -1.42      0.00
    8  -12    4      3.03      0.00
    9  -12    4      6.16      0.00
   10  -12    4      2.41      0.00
   11  -12    4     -5.14      0.00
   12  -12    4     -6.38      0.00
   13  -12    4     -1.05      0.00
   14  -12    4      1.89      0.00
   15  -12    4      0.59      0.00
   16  -12    4     -0.89      0.00
   17  -12    4      0.10      0.00
   18  -12    4      1.69      0.00
   19  -12    4      0.39      0.00
  -17  -11    4     -2.62      0.00
  -16  -11    4     -1.01      0.00
  -15  -11    4      0.26      0.00
  -14  -11    4      0.46      0.00
  -13  -11    4     -0.26      0.00
  -12  -11    4     -1.79      0.00
  -11  -11    4     -0.32      0.00
  -10  -11    4      1.48      0.00
   -9  -11    4     -0.68      0.00
   -8  -11    4     -4.98      0.00
   -7  -11    4     -2.55      0.00
   -6  -11    4      6.96      0.00
   -5  -11    4     11.14      0.00
   -4  -11    4      6.65      0.00
   -3  -11    4      0.39      0.00
   -2  -11    4     -0.62      0.00
   -1  -11    4     -1.14      0.00
    0  -11    4     -4.82      0.00
    1  -11    4     -6.15      0.00
    2  -11    4     -2.98      0.00
    3  -11    4      1.28      0.00
    4  -11    4      1.34      0.00
    5  -11    4      0.98      0.00
    6  -11    4      1.08      0.00
    7  -11    4     -0.98      0.00
    8  -11    4     -5.35      0.00
    9  -11    4     -5.50      0.00
   10  -11    4      0.84      0.00
   11  -11    4      6.29      0.00
   12  -11    4      4.42      0.00
   13  -11    4     -0.78      0.00
   14  -11    4     -1.11      0.00
   15  -11    4      1.20      0.00
   16  -11    4      0.46      0.00
   17  -11    4     -1.45      0.00
   18  -11    4     -2.08      0.00
   19  -11    4     -0.21      0.00
   20  -11    4      0.63      0.00
  -18  -10    4      1.99      0.00
  -17  -10    4      1.64      0.00
  -16  -10    4      0.13      0.00
  -15  -10    4     -0.23      0.00
  -14  -10    4      0.77      0.00
  -13  -10    4      1.48      0.00
  -12  -10    4      1.22      0.00
  -11  -10    4     -1.96      0.00
  -10  -10    4     -1.77      0.00
   -9  -10    4      3.51      0.00
   -8  -10    4      5.85      0.00
   -7  -10    4     -1.06      0.00
   -6  -10    4    -11.19      0.00
   -5  -10    4    -10.92      0.00
   -4  -10    4     -3.57      0.00
   -3  -10    4      0.28      0.00
   -2  -10    4     -0.78      0.00
   -1  -10    4      0.75      0.00
    0  -10    4      7.13      0.00
    1  -10    4      8.24      0.00
    2  -10    4      2.59      0.00
    3  -10    4     -2.88      0.00
    4  -10    4     -2.35      0.00
    5  -10    4     -0.48      0.00
    6  -10    4      0.62      0.00
    7  -10    4      3.44      0.00
    8  -10    4      5.92      0.00
    9  -10    4      3.30      0.00
   10  -10    4     -3.36      0.00
   11  -10    4     -5.61      0.00
   12  -10    4     -2.27      0.00
   13  -10    4      0.71      0.00
   14  -10    4     -0.44      0.00
   15  -10    4     -1.77      0.00
   16  -10    4      0.73      0.00
   17  -10    4      2.43      0.00
   18  -10    4      1.44      0.00
   19  -10    4     -0.53      0.00
   20  -10    4     -1.39      0.00
  -18   -9    4     -1.97      0.00
  -17   -9    4     -0.95      0.00
  -16   -9    4     -0.38      0.00
  -15   -9    4     -0.42      0.00
  -14   -9    4     -1.67      0.00
  -13   -9    4     -1.47      0.00
  -12   -9    4      0.82      0.00
  -11   -9    4      3.40      0.00
  -10   -9    4     -0.21      0.00
   -9   -9    4     -6.42      0.00
   -8   -9    4     -4.14      0.00
   -7   -9    4      6.04      0.00
   -6   -9    4     13.26      0.00
   -5   -9    4      8.46      0.00
   -4   -9    4      0.98      0.00
   -3   -9    4      1.67      0.00
   -2   -9    4      3.47      0.00
   -1   -9    4     -2.53      0.00
    0   -9    4    -12.17      0.00
    1   -9    4    -10.57      0.00
    2   -9    4      0.13      0.00
    3   -9    4      5.59      0.00
    4   -9    4      2.00      0.00
    5   -9    4     -1.76      0.00
    6   -9    4     -2.59      0.00
    7   -9    4     -4.56      0.00
    8   -9    4     -4.88      0.00
    9   -9    4     -0.93      0.00
   10   -9    4      4.17      0.00
   11   -9    4      4.22      0.00
   12   -9    4      1.46      0.00
   13   -9    4      0.81      0.00
   14   -9    4      1.61      0.00
   15   -9    4      0.97      0.00
   16   -9    4     -1.92      0.00
   17   -9    4     -2.64      0.00
   18   -9    4     -0.29      0.00
   19   -9    4      1.22      0.00
   20   -9    4      1.48      0.00
   21   -9    4      0.61      0.00
  -19   -8    4      1.35      0.00
  -18   -8    4      1.75      0.00
  -17   -8    4      1.01      0.00
  -16   -8    4      1.04      0.00
  -15   -8    4      0.99      0.00
  -14   -8    4      1.86      0.00
  -13   -8    4      0.22      0.00
  -12   -8    4     -2.86      0.00
  -11   -8    4     -2.58      0.00
  -10   -8    4      3.39      0.00
   -9   -8    4      7.46      0.00
   -8   -8    4      0.42      0.00
   -7   -8    4    -10.38      0.00
   -6   -8    4    -12.26      0.00
   -5   -8    4     -4.93      0.00
   -4   -8    4     -1.28      0.00
   -3   -8    4     -6.56      0.00
   -2   -8    4     -4.92      0.00
   -1   -8    4      9.03      0.00
    0   -8    4     18.67      0.00
    1   -8    4      9.31      0.00
    2   -8    4     -5.96      0.00
    3   -8    4     -7.13      0.00
    4   -8    4      1.59      0.00
    5   -8    4      5.11      0.00
    6   -8    4      3.42      0.00
    7   -8    4      3.80      0.00
    8   -8    4      3.23      0.00
    9   -8    4     -0.28      0.00
   10   -8    4     -3.50      0.00
   11   -8    4     -3.49      0.00
   12   -8    4     -2.49      0.00
   13   -8    4     -2.69      0.00
   14   -8    4     -1.68      0.00
   15   -8    4      0.82      0.00
   16   -8    4      2.80      0.00
   17   -8    4      2.31      0.00
   18   -8    4     -0.49      0.00
   19   -8    4     -1.27      0.00
   20   -8    4     -0.94      0.00
   21   -8    4     -0.37      0.00
  -20   -7    4     -0.46      0.00
  -19   -7    4     -1.29      0.00
  -18   -7    4     -1.63      0.00
  -17   -7    4     -1.47      0.00
  -16   -7    4     -1.62      0.00
  -15   -7    4     -1.39      0.00
  -14   -7    4     -1.34      0.00
  -13   -7    4      1.47      0.00
  -12   -7    4      3.45      0.00
  -11   -7    4      0.07      0.00
  -10   -7    4     -5.76      0.00
   -9   -7    4     -5.96      0.00
   -8   -7    4      3.88      0.00
   -7   -7    4     12.32      0.00
   -6   -7    4      8.57      0.00
   -5   -7    4      2.86      0.00
   -4   -7    4      6.27      0.00
   -3   -7    4     11.58      0.00
   -2   -7    4      0.91      0.00
   -1   -7    4    -19.11      0.00
    0   -7    4    -21.32      0.00
    1   -7    4     -1.74      0.00
    2   -7    4     11.56      0.00
    3   -7    4      3.58      0.00
    4   -7    4     -8.35      0.00
    5   -7    4     -7.11      0.00
    6   -7    4     -1.44      0.00
    7   -7    4     -1.69      0.00
    8   -7    4     -2.63      0.00
    9   -7    4     -0.30      0.00
   10   -7    4      2.75      0.00
   11   -7    4      4.58      0.00
   12   -7    4      4.85      0.00
   13   -7    4      3.55      0.00
   14   -7    4      0.26      0.00
   15   -7    4     -2.89      0.00
   16   -7    4     -3.18      0.00
   17   -7    4     -1.79      0.00
   18   -7    4      0.66      0.00
   19   -7    4      1.17      0.00
   20   -7    4      0.54      0.00
   21   -7    4      0.10      0.00
  -20   -6    4      0.78      0.00
  -19   -6    4      1.22      0.00
  -18   -6    4      1.77      0.00
  -17   -6    4      1.98      0.00
  -16   -6    4      1.99      0.00
  -15   -6    4      1.34      0.00
  -14   -6    4      0.22      0.00
  -13   -6    4     -2.55      0.00
  -12   -6    4     -2.40      0.00
  -11   -6    4      2.38      0.00
  -10   -6    4      6.14      0.00
   -9   -6    4      2.69      0.00
   -8   -6    4     -7.02      0.00
   -7   -6    4    -10.92      0.00
   -6   -6    4     -4.81      0.00
   -5   -6    4     -5.29      0.00
   -4   -6    4    -13.94      0.00
   -3   -6    4    -11.63      0.00
   -2   -6    4      9.43      0.00
   -1   -6    4     27.05      0.00
    0   -6    4     16.25      0.00
    1   -6    4     -8.98      0.00
    2   -6    4    -11.47      0.00
    3   -6    4      5.79      0.00
    4   -6    4     13.99      0.00
    5   -6    4      4.38      0.00
    6   -6    4     -3.17      0.00
    7   -6    4      0.83      0.00
    8   -6    4      4.61      0.00
    9   -6    4      1.57      0.00
   10   -6    4     -3.98      0.00
   11   -6    4     -7.50      0.00
   12   -6    4     -6.67      0.00
   13   -6    4     -2.41      0.00
   14   -6    4      1.99      0.00
   15   -6    4      4.13      0.00
   16   -6    4      2.98      0.00
   17   -6    4      1.11      0.00
   18   -6    4     -0.96      0.00
   19   -6    4     -1.39      0.00
   20   -6    4     -0.04      0.00
   21   -6    4      0.66      0.00
  -20   -5    4     -0.93      0.00
  -19   -5    4     -1.24      0.00
  -18   -5    4     -2.17      0.00
  -17   -5    4     -2.18      0.00
  -16   -5    4     -1.74      0.00
  -15   -5    4     -0.60      0.00
  -14   -5    4      0.89      0.00
  -13   -5    4      2.41      0.00
  -12   -5    4      0.65      0.00
  -11   -5    4     -3.47      0.00
  -10   -5    4     -4.71      0.00
   -9   -5    4      0.63      0.00
   -8   -5    4      7.68      0.00
   -7   -5    4      7.68      0.00
   -6   -5    4      4.76      0.00
   -5   -5    4     12.05      0.00
   -4   -5    4     18.75      0.00
   -3   -5    4      4.46      0.00
   -2   -5    4    -22.08      0.00
   -1   -5    4    -28.10      0.00
    0   -5    4     -4.73      0.00
    1   -5    4     16.78      0.00
    2   -5    4      3.74      0.00
    3   -5    4    -16.70      0.00
    4   -5    4    -13.21      0.00
    5   -5    4      3.25      0.00
    6   -5    4      6.52      0.00
    7   -5    4     -4.19      0.00
    8   -5    4     -8.30      0.00
    9   -5    4     -0.74      0.00
   10   -5    4      7.92      0.00
   11   -5    4     10.20      0.00
   12   -5    4      6.16      0.00
   13   -5    4     -0.00      0.00
   14   -5    4     -3.52      0.00
   15   -5    4     -3.98      0.00
   16   -5    4     -2.25      0.00
   17   -5    4     -0.06      0.00
   18   -5    4      1.46      0.00
   19   -5    4      1.04      0.00
   20   -5    4     -0.95      0.00
   21   -5    4     -1.19      0.00
  -21   -4    4      0.71      0.00
  -20   -4    4      0.77      0.00
  -19   -4    4      1.38      0.00
  -18   -4    4      2.66      0.00
  -17   -4    4      1.81      0.00
  -16   -4    4      0.83      0.00
  -15   -4    4     -0.22      0.00
  -14   -4    4     -1.17      0.00
  -13   -4    4     -1.28      0.00
  -12   -4    4      0.60      0.00
  -11   -4    4      2.92      0.00
  -10   -4    4      2.60      0.00
   -9   -4    4     -2.38      0.00
   -8   -4    4     -6.44      0.00
   -7   -4    4     -6.02      0.00
   -6   -4    4     -9.35      0.00
   -5   -4    4    -18.81      0.00
   -4   -4    4    -16.63      0.00
   -3   -4    4      7.55      0.00
   -2   -4    4     31.69      0.00
   -1   -4    4     20.95      0.00
    0   -4    4     -9.34      0.00
    1   -4    4    -16.53      0.00
    2   -4    4      9.94      0.00
    3   -4    4     23.35      0.00
    4   -4    4      4.52      0.00
    5   -4    4    -11.24      0.00
    6   -4    4     -3.94      0.00
    7   -4    4     11.25      0.00
    8   -4    4      9.95      0.00
    9   -4    4     -3.93      0.00
   10   -4    4    -12.48      0.00
   11   -4    4    -10.33      0.00
   12   -4    4     -3.61      0.00
   13   -4    4      1.78      0.00
   14   -4    4      3.51      0.00
   15   -4    4      2.88      0.00
   16   -4    4      1.23      0.00
   17   -4    4     -0.73      0.00
   18   -4    4     -1.07      0.00
   19   -4    4      0.06      0.00
   20   -4    4      1.08      0.00
   21   -4    4      0.41      0.00
  -21   -3    4     -0.02      0.00
  -20   -3    4     -0.52      0.00
  -19   -3    4     -1.87      0.00
  -18   -3    4     -3.02      0.00
  -17   -3    4     -1.07      0.00
  -16   -3    4      0.07      0.00
  -15   -3    4      0.23      0.00
  -14   -3    4      0.56      0.00
  -13   -3    4      0.31      0.00
  -12   -3    4     -0.48      0.00
  -11   -3    4     -1.48      0.00
  -10   -3    4     -1.28      0.00
   -9   -3    4      2.34      0.00
   -8   -3    4      5.54      0.00
   -7   -3    4      7.74      0.00
   -6   -3    4     15.24      0.00
   -5   -3    4     21.15      0.00
   -4   -3    4      8.16      0.00
   -3   -3    4    -19.57      0.00
   -2   -3    4    -33.36      0.00
   -1   -3    4     -7.06      0.00
    0   -3    4     19.06      0.00
    1   -3    4      4.15      0.00
    2   -3    4    -24.90      0.00
    3   -3    4    -20.53      0.00
    4   -3    4      8.67      0.00
    5   -3    4     13.67      0.00
    6   -3    4     -5.18      0.00
    7   -3    4    -17.38      0.00
    8   -3    4     -6.35      0.00
    9   -3    4     10.86      0.00
   10   -3    4     14.56      0.00
   11   -3    4      7.60      0.00
   12   -3    4      0.94      0.00
   13   -3    4     -1.91      0.00
   14   -3    4     -2.38      0.00
   15   -3    4     -1.62      0.00
   16   -3    4     -0.63      0.00
   17   -3    4      0.24      0.00
   18   -3    4     -0.03      0.00
   19   -3    4     -0.15      0.00
   20   -3    4      0.41      0.00
   21   -3    4      0.53      0.00
  -21   -2    4     -1.00      0.00
  -20   -2    4      0.88      0.00
  -19   -2    4      2.73      0.00
  -18   -2    4      2.90      0.00
  -17   -2    4      0.42      0.00
  -16   -2    4     -0.25      0.00
  -15   -2    4      0.59      0.00
  -14   -2    4     -0.02      0.00
  -13   -2    4     -0.67      0.00
  -12   -2    4     -0.63      0.00
  -11   -2    4      0.76      0.00
  -10   -2    4      1.54      0.00
   -9   -2    4     -1.96      0.00
   -8   -2    4     -6.61      0.00
   -7   -2    4    -11.24      0.00
   -6   -2    4    -18.32      0.00
   -5   -2    4    -17.91      0.00
   -4   -2    4      2.49      0.00
   -3   -2    4     26.15      0.00
   -2   -2    4     25.02      0.00
   -1   -2    4     -6.12      0.00
    0   -2    4    -15.09      0.00
    1   -2    4     17.35      0.00
    2   -2    4     31.31      0.00
    3   -2    4      6.45      0.00
    4   -2    4    -18.98      0.00
    5   -2    4     -7.42      0.00
    6   -2    4     16.27      0.00
    7   -2    4     17.66      0.00
    8   -2    4     -2.11      0.00
    9   -2    4    -16.41      0.00
   10   -2    4    -12.79      0.00
   11   -2    4     -3.78      0.00
   12   -2    4      0.24      0.00
   13   -2    4      0.67      0.00
   14   -2    4      1.03      0.00
   15   -2    4      1.16      0.00
   16   -2    4      1.18      0.00
   17   -2    4      0.96      0.00
   18   -2    4      0.10      0.00
   19   -2    4     -1.21      0.00
   20   -2    4     -1.44      0.00
   21   -2    4      0.05      0.00
  -21   -1    4      1.11      0.00
  -20   -1    4     -1.90      0.00
  -19   -1    4     -3.17      0.00
  -18   -1    4     -2.01      0.00
  -17   -1    4     -0.21      0.00
  -16   -1    4     -0.42      0.00
  -15   -1    4     -1.37      0.00
  -14   -1    4      0.58      0.00
  -13   -1    4      2.19      0.00
  -12   -1    4      1.00      0.00
  -11   -1    4     -2.01      0.00
  -10   -1    4     -2.34      0.00
   -9   -1    4      3.09      0.00
   -8   -1    4      9.15      0.00
   -7   -1    4     13.55      0.00
   -6   -1    4     17.07      0.00
   -5   -1    4     11.31      0.00
   -4   -1    4     -9.86      0.00
   -3   -1    4    -24.41      0.00
   -2   -1    4    -12.73      0.00
   -1   -1    4      7.65      0.00
    0   -1    4     -2.42      0.00
    1   -1    4    -32.71      0.00
    2   -1    4    -21.42      0.00
    3   -1    4     11.46      0.00
    4   -1    4     18.73      0.00
    5   -1    4     -4.96      0.00
    6   -1    4    -22.68      0.00
    7   -1    4    -10.72      0.00
    8   -1    4     11.73      0.00
    9   -1    4     17.62      0.00
   10   -1    4      8.20      0.00
   11   -1    4      1.11      0.00
   12   -1    4      0.60      0.00
   13   -1    4      1.00      0.00
   14   -1    4     -0.63      0.00
   15   -1    4     -2.18      0.00
   16   -1    4     -2.22      0.00
   17   -1    4     -1.07      0.00
   18   -1    4      1.02      0.00
   19   -1    4      1.81      0.00
   20   -1    4      0.38      0.00
   21   -1    4     -1.13      0.00
  -21    0    4     -0.02      0.00
  -20    0    4      2.46      0.00
  -19    0    4      2.46      0.00
  -18    0    4      0.87      0.00
  -17    0    4      0.69      0.00
  -16    0    4      1.50      0.00
  -15    0    4      1.12      0.00
  -14    0    4     -2.27      0.00
  -13    0    4     -3.20      0.00
  -12    0    4      0.81      0.00
  -11    0    4      4.33      0.00
  -10    0    4      1.52      0.00
   -9    0    4     -6.06      0.00
   -8    0    4    -11.12      0.00
   -7    0    4    -12.79      0.00
   -6    0    4    -12.97      0.00
   -5    0    4     -5.40      0.00
   -4    0    4     10.93      0.00
   -3    0    4     18.33      0.00
   -2    0    4      7.10      0.00
   -1    0    4      3.07      0.00
    0    0    4     18.06      0.00
    1    0    4     28.82      0.00
    2    0    4      2.28      0.00
    3    0    4    -20.09      0.00
    4    0    4     -7.56      0.00
    5    0    4     16.13      0.00
    6    0    4     20.45      0.00
    7    0    4     -0.40      0.00
    8    0    4    -17.85      0.00
    9    0    4    -13.85      0.00
   10    0    4     -3.44      0.00
   11    0    4     -1.24      0.00
   12    0    4     -2.82      0.00
   13    0    4     -1.56      0.00
   14    0    4      2.07      0.00
   15    0    4      3.85      0.00
   16    0    4      2.09      0.00
   17    0    4     -0.10      0.00
   18    0    4     -1.45      0.00
   19    0    4     -0.61      0.00
   20    0    4      1.05      0.00
   21    0    4      0.88      0.00
  -21    1    4     -1.13      0.00
  -20    1    4     -1.94      0.00
  -19    1    4     -1.29      0.00
  -18    1    4     -0.53      0.00
  -17    1    4     -1.63      0.00
  -16    1    4     -2.08      0.00
  -15    1    4      0.48      0.00
  -14    1    4      3.99      0.00
  -13    1    4      2.11      0.00
  -12    1    4     -4.05      0.00
  -11    1    4     -5.19      0.00
  -10    1    4      1.84      0.00
   -9    1    4      9.05      0.00
   -8    1    4     10.49      0.00
   -7    1    4      9.44      0.00
   -6    1    4      9.33      0.00
   -5    1    4      3.30      0.00
   -4    1    4     -8.28      0.00
   -3    1    4    -15.27      0.00
   -2    1    4    -10.53      0.00
   -1    1    4    -13.12      0.00
    0    1    4    -18.83      0.00
    1    1    4    -12.03      0.00
    2    1    4     10.17      0.00
    3    1    4     14.97      0.00
    4    1    4     -6.01      0.00
    5    1    4    -19.97      0.00
    6    1    4    -11.18      0.00
    7    1    4     10.24      0.00
    8    1    4     17.54      0.00
    9    1    4      7.49      0.00
   10    1    4      1.50      0.00
   11    1    4      4.03      0.00
   12    1    4      4.45      0.00
   13    1    4     -0.13      0.00
   14    1    4     -4.52      0.00
   15    1    4     -4.30      0.00
   16    1    4     -0.55      0.00
   17    1    4      1.01      0.00
   18    1    4      0.62      0.00
   19    1    4     -0.51      0.00
   20    1    4     -0.99      0.00
   21    1    4      0.01      0.00
  -22    2    4      0.66      0.00
  -21    2    4      1.59      0.00
  -20    2    4      1.27      0.00
  -19    2    4      0.79      0.00
  -18    2    4      1.02      0.00
  -17    2    4      2.16      0.00
  -16    2    4      1.41      0.00
  -15    2    4     -2.73      0.00
  -14    2    4     -4.44      0.00
  -13    2    4      0.96      0.00
  -12    2    4      6.36      0.00
  -11    2    4      3.03      0.00
  -10    2    4     -6.16      0.00
   -9    2    4     -9.57      0.00
   -8    2    4     -6.96      0.00
   -7    2    4     -6.18      0.00
   -6    2    4     -9.05      0.00
   -5    2    4     -4.40      0.00
   -4    2    4      7.50      0.00
   -3    2    4     17.38      0.00
   -2    2    4     15.34      0.00
   -1    2    4     13.10      0.00
    0    2    4      9.48      0.00
    1    2    4     -1.27      0.00
    2    2    4    -10.24      0.00
    3    2    4     -3.89      0.00
    4    2    4     13.84      0.00
    5    2    4     16.24      0.00
    6    2    4      0.25      0.00
    7    2    4    -14.43      0.00
    8    2    4    -11.83      0.00
    9    2    4     -2.72      0.00
   10    2    4     -3.45      0.00
   11    2    4     -7.08      0.00
   12    2    4     -3.65      0.00
   13    2    4      3.29      0.00
   14    2    4      5.95      0.00
   15    2    4      2.97      0.00
   16    2    4     -0.98      0.00
   17    2    4     -0.95      0.00
   18    2    4      0.04      0.00
   19    2    4      0.33      0.00
   20    2    4      0.39      0.00
   21    2    4     -0.03      0.00
  -21    3    4     -1.74      0.00
  -20    3    4     -1.25      0.00
  -19    3    4     -0.84      0.00
  -18    3    4     -1.45      0.00
  -17    3    4     -1.82      0.00
  -16    3    4      0.37      0.00
  -15    3    4      4.36      0.00
  -14    3    4      2.99      0.00
  -13    3    4     -4.38      0.00
  -12    3    4     -5.95      0.00
  -11    3    4      1.33      0.00
  -10    3    4      8.63      0.00
   -9    3    4      6.63      0.00
   -8    3    4      2.60      0.00
   -7    3    4      6.11      0.00
   -6    3    4     11.97      0.00
   -5    3    4      4.81      0.00
   -4    3    4    -11.32      0.00
   -3    3    4    -20.79      0.00
   -2    3    4    -15.44      0.00
   -1    3    4     -6.82      0.00
    0    3    4     -1.48      0.00
    1    3    4      5.05      0.00
    2    3    4      4.61      0.00
    3    3    4     -4.83      0.00
    4    3    4    -14.59      0.00
    5    3    4     -8.59      0.00
    6    3    4      7.17      0.00
    7    3    4     12.35      0.00
    8    3    4      5.18      0.00
    9    3    4      2.29      0.00
   10    3    4      7.14      0.00
   11    3    4      7.67      0.00
   12    3    4      0.70      0.00
   13    3    4     -5.81      0.00
   14    3    4     -5.45      0.00
   15    3    4     -1.04      0.00
   16    3    4      1.50      0.00
   17    3    4      0.56      0.00
   18    3    4      0.03      0.00
   19    3    4      0.14      0.00
   20    3    4     -0.40      0.00
  -21    4    4      1.77      0.00
  -20    4    4      1.36      0.00
  -19    4    4      0.95      0.00
  -18    4    4      1.50      0.00
  -17    4    4      0.86      0.00
  -16    4    4     -2.39      0.00
  -15    4    4     -4.36      0.00
  -14    4    4     -0.12      0.00
  -13    4    4      6.17      0.00
  -12    4    4      2.82      0.00
  -11    4    4     -5.47      0.00
  -10    4    4     -7.47      0.00
   -9    4    4     -1.75      0.00
   -8    4    4     -0.58      0.00
   -7    4    4     -9.86      0.00
   -6    4    4    -14.62      0.00
   -5    4    4     -1.16      0.00
   -4    4    4     17.79      0.00
   -3    4    4     21.57      0.00
   -2    4    4     11.28      0.00
   -1    4    4      1.04      0.00
    0    4    4     -1.70      0.00
    1    4    4     -3.36      0.00
    2    4    4      0.71      0.00
    3    4    4      8.76      0.00
    4    4    4     10.56      0.00
    5    4    4      1.10      0.00
    6    4    4     -8.68      0.00
    7    4    4     -7.11      0.00
    8    4    4     -1.96      0.00
    9    4    4     -5.17      0.00
   10    4    4     -9.35      0.00
   11    4    4     -5.39      0.00
   12    4    4      2.54      0.00
   13    4    4      6.58      0.00
   14    4    4      3.78      0.00
   15    4    4     -0.33      0.00
   16    4    4     -1.13      0.00
   17    4    4     -0.20      0.00
   18    4    4     -0.14      0.00
   19    4    4     -0.29      0.00
   20    4    4      0.52      0.00
  -21    5    4     -1.38      0.00
  -20    5    4     -1.38      0.00
  -19    5    4     -1.41      0.00
  -18    5    4     -1.25      0.00
  -17    5    4      0.51      0.00
  -16    5    4      3.68      0.00
  -15    5    4      2.71      0.00
  -14    5    4     -2.67      0.00
  -13    5    4     -5.21      0.00
  -12    5    4      1.32      0.00
  -11    5    4      6.97      0.00
  -10    5    4      3.28      0.00
   -9    5    4     -1.99      0.00
   -8    5    4      2.55      0.00
   -7    5    4     14.74      0.00
   -6    5    4     13.37      0.00
   -5    5    4     -6.39      0.00
   -4    5    4    -22.71      0.00
   -3    5    4    -18.12      0.00
   -2    5    4     -4.97      0.00
   -1    5    4      2.11      0.00
    0    5    4      1.31      0.00
    1    5    4     -0.27      0.00
    2    5    4     -3.80      0.00
    3    5    4     -7.68      0.00
    4    5    4     -4.76      0.00
    5    5    4      2.70      0.00
    6    5    4      5.48      0.00
    7    5    4      3.09      0.00
    8    5    4      3.05      0.00
    9    5    4      8.24      0.00
   10    5    4      8.88      0.00
   11    5    4      1.95      0.00
   12    5    4     -4.73      0.00
   13    5    4     -5.83      0.00
   14    5    4     -1.95      0.00
   15    5    4      0.79      0.00
   16    5    4      0.22      0.00
   17    5    4     -0.10      0.00
   18    5    4      0.32      0.00
   19    5    4      0.59      0.00
   20    5    4     -0.42      0.00
  -21    6    4      1.04      0.00
  -20    6    4      1.85      0.00
  -19    6    4      2.02      0.00
  -18    6    4      0.26      0.00
  -17    6    4     -2.02      0.00
  -16    6    4     -3.56      0.00
  -15    6    4     -0.46      0.00
  -14    6    4      3.82      0.00
  -13    6    4      2.25      0.00
  -12    6    4     -4.05      0.00
  -11    6    4     -5.13      0.00
  -10    6    4      1.28      0.00
   -9    6    4      2.34      0.00
   -8    6    4     -7.32      0.00
   -7    6    4    -17.10      0.00
   -6    6    4     -7.47      0.00
   -5    6    4     14.39      0.00
   -4    6    4     22.45      0.00
   -3    6    4     10.68      0.00
   -2    6    4     -0.94      0.00
   -1    6    4     -1.61      0.00
    0    6    4      1.93      0.00
    1    6    4      2.98      0.00
    2    6    4      2.96      0.00
    3    6    4      3.30      0.00
    4    6    4      1.26      0.00
    5    6    4     -1.72      0.00
    6    6    4     -1.62      0.00
    7    6    4     -2.56      0.00
    8    6    4     -6.24      0.00
    9    6    4     -9.56      0.00
   10    6    4     -6.76      0.00
   11    6    4      1.00      0.00
   12    6    4      5.54      0.00
   13    6    4      4.16      0.00
   14    6    4      0.69      0.00
   15    6    4     -0.26      0.00
   16    6    4      0.74      0.00
   17    6    4     -0.18      0.00
   18    6    4     -0.89      0.00
   19    6    4     -0.77      0.00
  -21    7    4     -1.40      0.00
  -20    7    4     -2.38      0.00
  -19    7    4     -1.60      0.00
  -18    7    4      1.22      0.00
  -17    7    4      2.75      0.00
  -16    7    4      2.18      0.00
  -15    7    4     -0.93      0.00
  -14    7    4     -3.03      0.00
  -13    7    4      0.56      0.00
  -12    7    4      4.14      0.00
  -11    7    4      1.48      0.00
  -10    7    4     -3.64      0.00
   -9    7    4      0.57      0.00
   -8    7    4     12.02      0.00
   -7    7    4     15.13      0.00
   -6    7    4     -0.82      0.00
   -5    7    4    -18.76      0.00
   -4    7    4    -16.44      0.00
   -3    7    4     -2.49      0.00
   -2    7    4      2.67      0.00
   -1    7    4     -2.50      0.00
    0    7    4     -4.85      0.00
    1    7    4     -1.44      0.00
    2    7    4      0.86      0.00
    3    7    4     -0.44      0.00
    4    7    4     -2.03      0.00
    5    7    4     -1.06      0.00
    6    7    4      0.61      0.00
    7    7    4      4.60      0.00
    8    7    4      8.79      0.00
    9    7    4      9.03      0.00
   10    7    4      4.23      0.00
   11    7    4     -2.71      0.00
   12    7    4     -4.98      0.00
   13    7    4     -2.41      0.00
   14    7    4     -0.75      0.00
   15    7    4     -0.95      0.00
   16    7    4     -0.80      0.00
   17    7    4      1.26      0.00
   18    7    4      1.27      0.00
   19    7    4      0.24      0.00
  -20    8    4      1.91      0.00
  -19    8    4      0.33      0.00
  -18    8    4     -1.69      0.00
  -17    8    4     -2.22      0.00
  -16    8    4     -0.78      0.00
  -15    8    4      0.94      0.00
  -14    8    4      1.46      0.00
  -13    8    4     -1.62      0.00
  -12    8    4     -2.37      0.00
  -11    8    4      1.72      0.00
  -10    8    4      3.17      0.00
   -9    8    4     -4.84      0.00
   -8    8    4    -14.08      0.00
   -7    8    4     -9.32      0.00
   -6    8    4      8.13      0.00
   -5    8    4     17.54      0.00
   -4    8    4      7.98      0.00
   -3    8    4     -1.88      0.00
   -2    8    4      0.62      0.00
   -1    8    4      6.29      0.00
    0    8    4      3.49      0.00
    1    8    4     -3.26      0.00
    2    8    4     -3.02      0.00
    3    8    4      1.83      0.00
    4    8    4      4.29      0.00
    5    8    4      1.77      0.00
    6    8    4     -2.41      0.00
    7    8    4     -6.70      0.00
    8    8    4     -9.23      0.00
    9    8    4     -7.22      0.00
   10    8    4     -2.08      0.00
   11    8    4      2.90      0.00
   12    8    4      3.64      0.00
   13    8    4      1.80      0.00
   14    8    4      2.09      0.00
   15    8    4      1.59      0.00
   16    8    4     -0.48      0.00
   17    8    4     -2.19      0.00
   18    8    4     -0.80      0.00
  -20    9    4     -0.91      0.00
  -19    9    4      0.16      0.00
  -18    9    4      0.68      0.00
  -17    9    4      1.38      0.00
  -16    9    4      0.35      0.00
  -15    9    4     -0.38      0.00
  -14    9    4     -0.37      0.00
  -13    9    4      1.06      0.00
  -12    9    4      0.28      0.00
  -11    9    4     -3.17      0.00
  -10    9    4     -0.81      0.00
   -9    9    4      8.30      0.00
   -8    9    4     12.30      0.00
   -7    9    4      1.95      0.00
   -6    9    4    -11.62      0.00
   -5    9    4    -11.91      0.00
   -4    9    4     -1.55      0.00
   -3    9    4      1.10      0.00
   -2    9    4     -5.11      0.00
   -1    9    4     -6.09      0.00
    0    9    4      1.21      0.00
    1    9    4      6.31      0.00
    2    9    4      1.24      0.00
    3    9    4     -4.94      0.00
    4    9    4     -4.48      0.00
    5    9    4      0.08      0.00
    6    9    4      4.58      0.00
    7    9    4      7.10      0.00
    8    9    4      7.52      0.00
    9    9    4      5.00      0.00
   10    9    4      1.03      0.00
   11    9    4     -2.02      0.00
   12    9    4     -2.75      0.00
   13    9    4     -2.62      0.00
   14    9    4     -3.20      0.00
   15    9    4     -0.78      0.00
   16    9    4      2.06      0.00
   17    9    4      1.97      0.00
  -20   10    4      0.69      0.00
  -19   10    4      0.47      0.00
  -18   10    4      0.31      0.00
  -17   10    4     -1.15      0.00
  -16   10    4     -0.45      0.00
  -15   10    4      0.29      0.00
  -14   10    4      0.11      0.00
  -13   10    4      0.06      0.00
  -12   10    4      1.09      0.00
  -11   10    4      2.64      0.00
  -10   10    4     -1.97      0.00
   -9   10    4     -9.34      0.00
   -8   10    4     -7.46      0.00
   -7   10    4      3.74      0.00
   -6   10    4     10.28      0.00
   -5   10    4      5.33      0.00
   -4   10    4     -0.55      0.00
   -3   10    4      2.40      0.00
   -2   10    4      7.18      0.00
   -1   10    4      2.77      0.00
    0   10    4     -5.38      0.00
    1   10    4     -5.66      0.00
    2   10    4      2.33      0.00
    3   10    4      6.44      0.00
    4   10    4      2.38      0.00
    5   10    4     -2.54      0.00
    6   10    4     -5.31      0.00
    7   10    4     -5.72      0.00
    8   10    4     -4.99      0.00
    9   10    4     -3.53      0.00
   10   10    4     -1.08      0.00
   11   10    4      1.34      0.00
   12   10    4      2.97      0.00
   13   10    4      3.57      0.00
   14   10    4      2.74      0.00
   15   10    4     -0.73      0.00
   16   10    4     -2.47      0.00
   17   10    4     -0.91      0.00
  -19   11    4     -0.88      0.00
  -18   11    4     -0.24      0.00
  -17   11    4      1.00      0.00
  -16   11    4      0.15      0.00
  -15   11    4     -0.72      0.00
  -14   11    4     -0.34      0.00
  -13   11    4     -0.79      0.00
  -12   11    4     -1.30      0.00
  -11   11    4     -0.72      0.00
  -10   11    4      3.76      0.00
   -9   11    4      7.66      0.00
   -8   11    4      2.30      0.00
   -7   11    4     -5.55      0.00
   -6   11    4     -6.11      0.00
   -5   11    4     -1.35      0.00
   -4   11    4     -0.96      0.00
   -3   11    4     -5.59      0.00
   -2   11    4     -6.29      0.00
   -1   11    4      1.29      0.00
    0   11    4      7.21      0.00
    1   11    4      2.62      0.00
    2   11    4     -5.33      0.00
    3   11    4     -5.60      0.00
    4   11    4      0.39      0.00
    5   11    4      4.03      0.00
    6   11    4      4.51      0.00
    7   11    4      3.81      0.00
    8   11    4      3.37      0.00
    9   11    4      3.18      0.00
   10   11    4      1.15      0.00
   11   11    4     -1.79      0.00
   12   11    4     -3.56      0.00
   13   11    4     -3.30      0.00
   14   11    4     -1.20      0.00
   15   11    4      1.43      0.00
   16   11    4      1.59      0.00
  -18   12    4     -0.15      0.00
  -17   12    4     -0.27      0.00
  -16   12    4      0.57      0.00
  -15   12    4      1.04      0.00
  -14   12    4      0.65      0.00
  -13   12    4      0.73      0.00
  -12   12    4      0.54      0.00
  -11   12    4     -1.21      0.00
  -10   12    4     -3.84      0.00
   -9   12    4     -4.70      0.00
   -8   12    4      0.61      0.00
   -7   12    4      4.36      0.00
   -6   12    4      2.66      0.00
   -5   12    4      1.06      0.00
   -4   12    4      3.61      0.00
   -3   12    4      6.66      0.00
   -2   12    4      3.26      0.00
   -1   12    4     -4.74      0.00
    0   12    4     -6.38      0.00
    1   12    4      1.29      0.00
    2   12    4      6.49      0.00
    3   12    4      2.98      0.00
    4   12    4     -2.51      0.00
    5   12    4     -4.00      0.00
    6   12    4     -3.09      0.00
    7   12    4     -2.69      0.00
    8   12    4     -3.22      0.00
    9   12    4     -3.08      0.00
   10   12    4     -0.26      0.00
   11   12    4      2.86      0.00
   12   12    4      3.46      0.00
   13   12    4      1.96      0.00
   14   12    4      0.01      0.00
   15   12    4     -1.02      0.00
  -18   13    4      0.10      0.00
  -17   13    4     -0.58      0.00
  -16   13    4     -1.02      0.00
  -15   13    4     -0.94      0.00
  -14   13    4     -0.85      0.00
  -13   13    4     -0.15      0.00
  -12   13    4      0.40      0.00
  -11   13    4      1.94      0.00
  -10   13    4      2.83      0.00
   -9   13    4      2.29      0.00
   -8   13    4     -1.05      0.00
   -7   13    4     -2.73      0.00
   -6   13    4     -1.60      0.00
   -5   13    4     -2.55      0.00
   -4   13    4     -5.11      0.00
   -3   13    4     -5.22      0.00
   -2   13    4      0.59      0.00
   -1   13    4      6.24      0.00
    0   13    4      3.11      0.00
    1   13    4     -4.22      0.00
    2   13    4     -5.05      0.00
    3   13    4      0.01      0.00
    4   13    4      2.97      0.00
    5   13    4      2.67      0.00
    6   13    4      1.97      0.00
    7   13    4      2.76      0.00
    8   13    4      3.70      0.00
    9   13    4      2.29      0.00
   10   13    4     -1.27      0.00
   11   13    4     -3.38      0.00
   12   13    4     -2.51      0.00
   13   13    4     -0.59      0.00
   14   13    4      0.33      0.00
  -17   14    4      0.80      0.00
  -16   14    4      1.02      0.00
  -15   14    4      0.71      0.00
  -14   14    4      0.87      0.00
  -13   14    4     -0.43      0.00
  -12   14    4     -0.85      0.00
  -11   14    4     -1.41      0.00
  -10   14    4     -1.86      0.00
   -9   14    4     -1.18      0.00
   -8   14    4      0.46      0.00
   -7   14    4      1.95      0.00
   -6   14    4      1.97      0.00
   -5   14    4      3.64      0.00
   -4   14    4      4.94      0.00
   -3   14    4      2.38      0.00
   -2   14    4     -3.36      0.00
   -1   14    4     -5.09      0.00
    0   14    4      0.55      0.00
    1   14    4      4.49      0.00
    2   14    4      2.15      0.00
    3   14    4     -1.35      0.00
    4   14    4     -1.75      0.00
    5   14    4     -1.08      0.00
    6   14    4     -1.64      0.00
    7   14    4     -3.50      0.00
    8   14    4     -3.71      0.00
    9   14    4     -0.87      0.00
   10   14    4      2.29      0.00
   11   14    4      2.81      0.00
   12   14    4      1.30      0.00
   13   14    4     -0.22      0.00
  -16   15    4     -0.86      0.00
  -15   15    4     -0.55      0.00
  -14   15    4     -0.56      0.00
  -13   15    4      0.64      0.00
  -12   15    4      0.63      0.00
  -11   15    4      0.43      0.00
  -10   15    4      1.57      0.00
   -9   15    4      1.07      0.00
   -8   15    4     -0.01      0.00
   -7   15    4     -1.82      0.00
   -6   15    4     -2.59      0.00
   -5   15    4     -3.82      0.00
   -4   15    4     -3.79      0.00
   -3   15    4      0.27      0.00
   -2   15    4      4.13      0.00
   -1   15    4      2.59      0.00
    0   15    4     -2.30      0.00
    1   15    4     -2.87      0.00
    2   15    4     -0.33      0.00
    3   15    4      0.72      0.00
    4   15    4      0.28      0.00
    5   15    4      0.31      0.00
    6   15    4      2.03      0.00
    7   15    4      4.05      0.00
    8   15    4      2.78      0.00
    9   15    4     -0.46      0.00
   10   15    4     -2.11      0.00
   11   15    4     -1.60      0.00
   12   15    4     -0.44      0.00
  -15   16    4      0.36      0.00
  -14   16    4      0.02      0.00
  -13   16    4     -0.32      0.00
  -12   16    4     -0.05      0.00
  -11   16    4      0.05      0.00
  -10   16    4     -1.86      0.00
   -9   16    4     -1.20      0.00
   -8   16    4      0.29      0.00
   -7   16    4      2.04      0.00
   -6   16    4      3.00      0.00
   -5   16    4      3.32      0.00
   -4   16    4      2.24      0.00
   -3   16    4     -1.85      0.00
   -2   16    4     -3.46      0.00
   -1   16    4     -0.56      0.00
    0   16    4      2.12      0.00
    1   16    4      1.52      0.00
    2   16    4      0.28      0.00
    3   16    4      0.20      0.00
    4   16    4      0.16      0.00
    5   16    4     -0.59      0.00
    6   16    4     -2.59      0.00
    7   16    4     -3.61      0.00
    8   16    4     -1.17      0.00
    9   16    4      1.05      0.00
   10   16    4      1.08      0.00
  -13   17    4     -0.32      0.00
  -12   17    4     -0.27      0.00
  -11   17    4      0.33      0.00
  -10   17    4      2.04      0.00
   -9   17    4      0.73      0.00
   -8   17    4     -1.26      0.00
   -7   17    4     -2.21      0.00
   -6   17    4     -2.72      0.00
   -5   17    4     -2.27      0.00
   -4   17    4     -0.75      0.00
   -3   17    4      2.15      0.00
   -2   17    4      2.27      0.00
   -1   17    4     -0.33      0.00
    0   17    4     -1.25      0.00
    1   17    4     -1.05      0.00
    2   17    4     -0.75      0.00
    3   17    4     -0.21      0.00
    4   17    4      0.35      0.00
    5   17    4      1.19      0.00
    6   17    4      2.48      0.00
    7   17    4      2.06      0.00
    8   17    4     -0.19      0.00
  -12   18    4     -0.06      0.00
  -11   18    4     -0.97      0.00
  -10   18    4     -1.42      0.00
   -9   18    4      0.32      0.00
   -8   18    4      1.97      0.00
   -7   18    4      1.74      0.00
   -6   18    4      1.70      0.00
   -5   18    4      1.21      0.00
   -4   18    4     -0.06      0.00
   -3   18    4     -1.48      0.00
   -2   18    4     -1.28      0.00
   -1   18    4      0.15      0.00
    0   18    4      0.43      0.00
    1   18    4      0.98      0.00
    2   18    4      0.92      0.00
    3   18    4     -0.32      0.00
    4   18    4     -0.94      0.00
    5   18    4     -1.24      0.00
    6   18    4     -1.51      0.00
   -9   19    4     -1.00      0.00
   -8   19    4     -1.70      0.00
   -7   19    4     -0.83      0.00
   -6   19    4     -0.73      0.00
   -5   19    4     -0.66      0.00
   -4   19    4      0.15      0.00
   -3   19    4      0.69      0.00
   -2   19    4      0.88      0.00
   -1   19    4      0.52      0.00
    0   19    4     -0.06      0.00
    1   19    4     -1.07      0.00
    2   19    4     -0.78      0.00
    3   19    4      0.67      0.00
    4   19    4      0.99      0.00
   -5   20    4      0.44      0.00
   -4   20    4     -0.02      0.00
   -3   20    4     -0.28      0.00
   -2   20    4     -0.75      0.00
   -1   20    4     -0.79      0.00
   -3  -21    5     -0.57      0.00
   -2  -21    5     -0.66      0.00
   -1  -21    5     -0.44      0.00
    0  -21    5     -0.64      0.00
    1  -21    5     -0.06      0.00
    2  -21    5     -0.08      0.00
    3  -21    5      0.46      0.00
    4  -21    5      1.58      0.00
    5  -21    5      1.66      0.00
    6  -21    5      0.35      0.00
    7  -21    5     -1.63      0.00
    8  -21    5     -1.65      0.00
    9  -21    5      0.11      0.00
   -6  -20    5     -1.45      0.00
   -5  -20    5     -0.99      0.00
   -4  -20    5      0.57      0.00
   -3  -20    5      1.18      0.00
   -2  -20    5      0.79      0.00
   -1  -20    5      0.12      0.00
    0  -20    5      0.63      0.00
    1  -20    5      0.55      0.00
    2  -20    5      0.09      0.00
    3  -20    5     -1.09      0.00
    4  -20    5     -2.76      0.00
    5  -20    5     -1.93      0.00
    6  -20    5      1.03      0.00
    7  -20    5      3.14      0.00
    8  -20    5      1.45      0.00
    9  -20    5     -1.39      0.00
   10  -20    5     -1.21      0.00
   11  -20    5      0.13      0.00
   -8  -19    5      0.45      0.00
   -7  -19    5      1.22      0.00
   -6  -19    5      1.31      0.00
   -5  -19    5      0.35      0.00
   -4  -19    5     -1.38      0.00
   -3  -19    5     -1.25      0.00
   -2  -19    5     -0.37      0.00
   -1  -19    5     -0.01      0.00
    0  -19    5     -1.08      0.00
    1  -19    5     -1.30      0.00
    2  -19    5      0.23      0.00
    3  -19    5      2.21      0.00
    4  -19    5      3.54      0.00
    5  -19    5      1.06      0.00
    6  -19    5     -2.99      0.00
    7  -19    5     -3.38      0.00
    8  -19    5      0.21      0.00
    9  -19    5      2.12      0.00
   10  -19    5      0.57      0.00
   11  -19    5     -0.68      0.00
   12  -19    5      0.36      0.00
   13  -19    5      0.07      0.00
  -10  -18    5      0.56      0.00
   -9  -18    5     -0.18      0.00
   -8  -18    5     -0.33      0.00
   -7  -18    5     -0.92      0.00
   -6  -18    5     -0.84      0.00
   -5  -18    5      0.20      0.00
   -4  -18    5      1.52      0.00
   -3  -18    5      0.83      0.00
   -2  -18    5      0.08      0.00
   -1  -18    5      0.64      0.00
    0  -18    5      2.05      0.00
    1  -18    5      1.87      0.00
    2  -18    5     -1.17      0.00
    3  -18    5     -3.69      0.00
    4  -18    5     -3.43      0.00
    5  -18    5      0.64      0.00
    6  -18    5      3.98      0.00
    7  -18    5      2.03      0.00
    8  -18    5     -1.44      0.00
    9  -18    5     -0.86      0.00
   10  -18    5      0.71      0.00
   11  -18    5      0.30      0.00
   12  -18    5     -1.02      0.00
   13  -18    5     -0.42      0.00
   14  -18    5      0.64      0.00
  -11  -17    5     -0.41      0.00
  -10  -17    5     -0.35      0.00
   -9  -17    5      0.30      0.00
   -8  -17    5     -0.23      0.00
   -7  -17    5      0.47      0.00
   -6  -17    5      0.73      0.00
   -5  -17    5     -0.33      0.00
   -4  -17    5     -1.23      0.00
   -3  -17    5     -0.64      0.00
   -2  -17    5     -0.63      0.00
   -1  -17    5     -2.02      0.00
    0  -17    5     -3.04      0.00
    1  -17    5     -1.43      0.00
    2  -17    5      3.10      0.00
    3  -17    5      5.02      0.00
    4  -17    5      2.17      0.00
    5  -17    5     -2.36      0.00
    6  -17    5     -3.46      0.00
    7  -17    5     -0.65      0.00
    8  -17    5      0.67      0.00
    9  -17    5     -1.28      0.00
   10  -17    5     -0.81      0.00
   11  -17    5      1.37      0.00
   12  -17    5      1.76      0.00
   13  -17    5      0.48      0.00
   14  -17    5     -1.09      0.00
   15  -17    5     -1.62      0.00
   16  -17    5     -1.09      0.00
  -13  -16    5     -1.25      0.00
  -12  -16    5      0.28      0.00
  -11  -16    5      0.25      0.00
  -10  -16    5     -0.23      0.00
   -9  -16    5     -0.03      0.00
   -8  -16    5      0.72      0.00
   -7  -16    5     -0.39      0.00
   -6  -16    5     -0.91      0.00
   -5  -16    5      0.24      0.00
   -4  -16    5      1.06      0.00
   -3  -16    5      1.29      0.00
   -2  -16    5      2.14      0.00
   -1  -16    5      3.43      0.00
    0  -16    5      2.94      0.00
    1  -16    5     -0.58      0.00
    2  -16    5     -5.32      0.00
    3  -16    5     -5.01      0.00
    4  -16    5      0.00      0.00
    5  -16    5      3.14      0.00
    6  -16    5      1.96      0.00
    7  -16    5      0.37      0.00
    8  -16    5      1.30      0.00
    9  -16    5      2.15      0.00
   10  -16    5     -0.83      0.00
   11  -16    5     -3.42      0.00
   12  -16    5     -1.93      0.00
   13  -16    5      0.37      0.00
   14  -16    5      1.96      0.00
   15  -16    5      1.79      0.00
   16  -16    5     -0.10      0.00
   17  -16    5     -0.89      0.00
  -14  -15    5      2.57      0.00
  -13  -15    5      0.88      0.00
  -12  -15    5     -0.72      0.00
  -11  -15    5      0.30      0.00
  -10  -15    5      0.62      0.00
   -9  -15    5     -0.50      0.00
   -8  -15    5     -1.03      0.00
   -7  -15    5      0.42      0.00
   -6  -15    5      1.26      0.00
   -5  -15    5      0.11      0.00
   -4  -15    5     -1.55      0.00
   -3  -15    5     -3.05      0.00
   -2  -15    5     -3.75      0.00
   -1  -15    5     -3.62      0.00
    0  -15    5     -1.32      0.00
    1  -15    5      3.04      0.00
    2  -15    5      6.22      0.00
    3  -15    5      3.56      0.00
    4  -15    5     -1.49      0.00
    5  -15    5     -2.19      0.00
    6  -15    5     -0.41      0.00
    7  -15    5     -1.22      0.00
    8  -15    5     -3.04      0.00
    9  -15    5     -1.23      0.00
   10  -15    5      3.19      0.00
   11  -15    5      4.61      0.00
   12  -15    5      0.83      0.00
   13  -15    5     -2.42      0.00
   14  -15    5     -2.62      0.00
   15  -15    5     -0.80      0.00
   16  -15    5      1.37      0.00
   17  -15    5      0.94      0.00
   18  -15    5     -0.17      0.00
  -15  -14    5     -3.14      0.00
  -14  -14    5     -2.48      0.00
  -13  -14    5      0.02      0.00
  -12  -14    5      0.69      0.00
  -11  -14    5     -0.84      0.00
  -10  -14    5     -0.49      0.00
   -9  -14    5      1.31      0.00
   -8  -14    5      1.51      0.00
   -7  -14    5     -0.85      0.00
   -6  -14    5     -2.35      0.00
   -5  -14    5     -0.17      0.00
   -4  -14    5      3.34      0.00
   -3  -14    5      5.09      0.00
   -2  -14    5      4.01      0.00
   -1  -14    5      2.40      0.00
    0  -14    5     -0.36      0.00
    1  -14    5     -4.25      0.00
    2  -14    5     -5.72      0.00
    3  -14    5     -2.56      0.00
    4  -14    5      0.90      0.00
    5  -14    5      0.33      0.00
    6  -14    5      0.16      0.00
    7  -14    5      2.90      0.00
    8  -14    5      3.79      0.00
    9  -14    5     -0.83      0.00
   10  -14    5     -5.18      0.00
   11  -14    5     -4.01      0.00
   12  -14    5      1.64      0.00
   13  -14    5      4.31      0.00
   14  -14    5      1.82      0.00
   15  -14    5     -0.85      0.00
   16  -14    5     -1.19      0.00
   17  -14    5     -0.06      0.00
   18  -14    5      0.50      0.00
  -16  -13    5      2.73      0.00
  -15  -13    5      3.17      0.00
  -14  -13    5      1.21      0.00
  -13  -13    5     -0.50      0.00
  -12  -13    5     -0.06      0.00
  -11  -13    5      1.21      0.00
  -10  -13    5     -0.31      0.00
   -9  -13    5     -2.61      0.00
   -8  -13    5     -1.53      0.00
   -7  -13    5      2.61      0.00
   -6  -13    5      3.56      0.00
   -5  -13    5     -1.54      0.00
   -4  -13    5     -5.99      0.00
   -3  -13    5     -5.67      0.00
   -2  -13    5     -2.75      0.00
   -1  -13    5     -1.35      0.00
    0  -13    5      0.68      0.00
    1  -13    5      4.51      0.00
    2  -13    5      5.68      0.00
    3  -13    5      3.27      0.00
    4  -13    5      0.61      0.00
    5  -13    5      0.23      0.00
    6  -13    5     -1.64      0.00
    7  -13    5     -4.34      0.00
    8  -13    5     -2.92      0.00
    9  -13    5      3.30      0.00
   10  -13    5      5.86      0.00
   11  -13    5      1.55      0.00
   12  -13    5     -3.98      0.00
   13  -13    5     -4.05      0.00
   14  -13    5      0.13      0.00
   15  -13    5      1.31      0.00
   16  -13    5     -0.57      0.00
   17  -13    5     -0.46      0.00
   18  -13    5      0.49      0.00
   19  -13    5      1.23      0.00
  -17  -12    5     -1.66      0.00
  -16  -12    5     -2.58      0.00
  -15  -12    5     -1.78      0.00
  -14  -12    5     -0.23      0.00
  -13  -12    5     -0.15      0.00
  -12  -12    5     -1.02      0.00
  -11  -12    5     -1.07      0.00
  -10  -12    5      2.10      0.00
   -9  -12    5      3.72      0.00
   -8  -12    5     -0.22      0.00
   -7  -12    5     -4.98      0.00
   -6  -12    5     -2.70      0.00
   -5  -12    5      5.11      0.00
   -4  -12    5      7.53      0.00
   -3  -12    5      4.15      0.00
   -2  -12    5      1.65      0.00
   -1  -12    5      1.74      0.00
    0  -12    5     -0.30      0.00
    1  -12    5     -5.53      0.00
    2  -12    5     -7.00      0.00
    3  -12    5     -4.29      0.00
    4  -12    5     -0.75      0.00
    5  -12    5      1.07      0.00
    6  -12    5      3.24      0.00
    7  -12    5      4.12      0.00
    8  -12    5      0.53      0.00
    9  -12    5     -5.02      0.00
   10  -12    5     -4.66      0.00
   11  -12    5      1.31      0.00
   12  -12    5      4.29      0.00
   13  -12    5      1.79      0.00
   14  -12    5     -1.14      0.00
   15  -12    5      0.10      0.00
   16  -12    5      2.14      0.00
   17  -12    5     -0.27      0.00
   18  -12    5     -2.07      0.00
   19  -12    5     -1.63      0.00
  -17  -11    5      1.93      0.00
  -16  -11    5      1.16      0.00
  -15  -11    5      0.79      0.00
  -14  -11    5      0.58      0.00
  -13  -11    5      1.59      0.00
  -12  -11    5      1.81      0.00
  -11  -11    5     -0.37      0.00
  -10  -11    5     -4.34      0.00
   -9  -11    5     -3.17      0.00
   -8  -11    5      3.48      0.00
   -7  -11    5      5.55      0.00
   -6  -11    5     -0.95      0.00
   -5  -11    5     -8.26      0.00
   -4  -11    5     -6.68      0.00
   -3  -11    5     -1.90      0.00
   -2  -11    5     -2.21      0.00
   -1  -11    5     -3.27      0.00
    0  -11    5      0.81      0.00
    1  -11    5      8.11      0.00
    2  -11    5      8.83      0.00
    3  -11    5      3.83      0.00
    4  -11    5     -0.74      0.00
    5  -11    5     -2.48      0.00
    6  -11    5     -3.23      0.00
    7  -11    5     -2.35      0.00
    8  -11    5      1.84      0.00
    9  -11    5      4.96      0.00
   10  -11    5      2.39      0.00
   11  -11    5     -2.67      0.00
   12  -11    5     -2.69      0.00
   13  -11    5      0.12      0.00
   14  -11    5      0.17      0.00
   15  -11    5     -1.96      0.00
   16  -11    5     -2.15      0.00
   17  -11    5      1.52      0.00
   18  -11    5      2.99      0.00
   19  -11    5      1.29      0.00
   20  -11    5      0.26      0.00
  -18  -10    5     -1.03      0.00
  -17  -10    5     -1.28      0.00
  -16  -10    5     -0.29      0.00
  -15  -10    5     -1.15      0.00
  -14  -10    5     -1.70      0.00
  -13  -10    5     -2.73      0.00
  -12  -10    5     -1.25      0.00
  -11  -10    5      3.07      0.00
  -10  -10    5      5.35      0.00
   -9  -10    5      0.47      0.00
   -8  -10    5     -6.09      0.00
   -7  -10    5     -3.28      0.00
   -6  -10    5      5.43      0.00
   -5  -10    5      8.87      0.00
   -4  -10    5      4.14      0.00
   -3  -10    5      0.94      0.00
   -2  -10    5      4.95      0.00
   -1  -10    5      4.98      0.00
    0  -10    5     -3.68      0.00
    1  -10    5    -12.37      0.00
    2  -10    5     -9.85      0.00
    3  -10    5     -1.39      0.00
    4  -10    5      2.54      0.00
    5  -10    5      2.43      0.00
    6  -10    5      1.89      0.00
    7  -10    5      0.66      0.00
    8  -10    5     -2.71      0.00
    9  -10    5     -3.60      0.00
   10  -10    5     -0.70      0.00
   11  -10    5      2.13      0.00
   12  -10    5      1.06      0.00
   13  -10    5     -0.11      0.00
   14  -10    5      1.72      0.00
   15  -10    5      2.88      0.00
   16  -10    5      0.98      0.00
   17  -10    5     -2.29      0.00
   18  -10    5     -2.83      0.00
   19  -10    5     -0.48      0.00
   20  -10    5      0.30      0.00
  -19   -9    5      0.33      0.00
  -18   -9    5      0.71      0.00
  -17   -9    5      0.76      0.00
  -16   -9    5      0.73      0.00
  -15   -9    5      2.12      0.00
  -14   -9    5      2.59      0.00
  -13   -9    5      2.69      0.00
  -12   -9    5     -0.80      0.00
  -11   -9    5     -5.41      0.00
  -10   -9    5     -3.94      0.00
   -9   -9    5      2.95      0.00
   -8   -9    5      6.29      0.00
   -7   -9    5     -0.61      0.00
   -6   -9    5     -8.42      0.00
   -5   -9    5     -6.74      0.00
   -4   -9    5     -1.59      0.00
   -3   -9    5     -3.09      0.00
   -2   -9    5     -9.49      0.00
   -1   -9    5     -4.70      0.00
    0   -9    5     10.32      0.00
    1   -9    5     17.10      0.00
    2   -9    5      8.01      0.00
    3   -9    5     -2.62      0.00
    4   -9    5     -2.99      0.00
    5   -9    5     -0.47      0.00
    6   -9    5     -0.48      0.00
    7   -9    5     -0.34      0.00
    8   -9    5      2.05      0.00
    9   -9    5      2.42      0.00
   10   -9    5      0.56      0.00
   11   -9    5     -0.83      0.00
   12   -9    5     -0.84      0.00
   13   -9    5     -1.57      0.00
   14   -9    5     -3.25      0.00
   15   -9    5     -2.62      0.00
   16   -9    5      0.52      0.00
   17   -9    5      2.51      0.00
   18   -9    5      2.08      0.00
   19   -9    5     -0.06      0.00
   20   -9    5     -0.45      0.00
   21   -9    5     -0.42      0.00
  -19   -8    5     -0.48      0.00
  -18   -8    5     -0.24      0.00
  -17   -8    5     -0.91      0.00
  -16   -8    5     -1.83      0.00
  -15   -8    5     -2.91      0.00
  -14   -8    5     -2.91      0.00
  -13   -8    5     -1.49      0.00
  -12   -8    5      3.08      0.00
  -11   -8    5      5.75      0.00
  -10   -8    5      1.01      0.00
   -9   -8    5     -5.11      0.00
   -8   -8    5     -4.08      0.00
   -7   -8    5      4.29      0.00
   -6   -8    5      8.61      0.00
   -5   -8    5      3.00      0.00
   -4   -8    5      1.40      0.00
   -3   -8    5      9.22      0.00
   -2   -8    5     13.10      0.00
   -1   -8    5     -0.85      0.00
    0   -8    5    -19.36      0.00
    1   -8    5    -18.28      0.00
    2   -8    5     -1.82      0.00
    3   -8    5      5.75      0.00
    4   -8    5     -0.02      0.00
    5   -8    5     -2.92      0.00
    6   -8    5      0.49      0.00
    7   -8    5      1.89      0.00
    8   -8    5     -0.95      0.00
    9   -8    5     -2.68      0.00
   10   -8    5     -1.76      0.00
   11   -8    5      0.24      0.00
   12   -8    5      2.42      0.00
   13   -8    5      3.91      0.00
   14   -8    5      3.68      0.00
   15   -8    5      1.28      0.00
   16   -8    5     -1.97      0.00
   17   -8    5     -2.56      0.00
   18   -8    5     -1.50      0.00
   19   -8    5     -0.03      0.00
   20   -8    5      0.29      0.00
   21   -8    5      0.23      0.00
  -20   -7    5     -0.12      0.00
  -19   -7    5      0.28      0.00
  -18   -7    5      0.13      0.00
  -17   -7    5      1.64      0.00
  -16   -7    5      2.87      0.00
  -15   -7    5      3.35      0.00
  -14   -7    5      2.61      0.00
  -13   -7    5     -0.20      0.00
  -12   -7    5     -4.20      0.00
  -11   -7    5     -4.24      0.00
  -10   -7    5      1.39      0.00
   -9   -7    5      5.06      0.00
   -8   -7    5      0.66      0.00
   -7   -7    5     -6.19      0.00
   -6   -7    5     -5.70      0.00
   -5   -7    5     -0.32      0.00
   -4   -7    5     -5.86      0.00
   -3   -7    5    -16.71      0.00
   -2   -7    5    -11.27      0.00
   -1   -7    5     11.62      0.00
    0   -7    5     25.19      0.00
    1   -7    5     12.63      0.00
    2   -7    5     -5.66      0.00
    3   -7    5     -3.79      0.00
    4   -7    5      6.89      0.00
    5   -7    5      5.05      0.00
    6   -7    5     -3.65      0.00
    7   -7    5     -4.68      0.00
    8   -7    5      1.26      0.00
    9   -7    5      4.90      0.00
   10   -7    5      2.93      0.00
   11   -7    5     -1.69      0.00
   12   -7    5     -5.29      0.00
   13   -7    5     -5.47      0.00
   14   -7    5     -2.57      0.00
   15   -7    5      0.72      0.00
   16   -7    5      2.99      0.00
   17   -7    5      2.63      0.00
   18   -7    5      1.18      0.00
   19   -7    5      0.08      0.00
   20   -7    5     -0.36      0.00
   21   -7    5     -0.11      0.00
  -20   -6    5     -0.06      0.00
  -19   -6    5     -0.14      0.00
  -18   -6    5     -0.61      0.00
  -17   -6    5     -2.63      0.00
  -16   -6    5     -3.38      0.00
  -15   -6    5     -3.17      0.00
  -14   -6    5     -1.71      0.00
  -13   -6    5      1.47      0.00
  -12   -6    5      3.85      0.00
  -11   -6    5      2.39      0.00
  -10   -6    5     -2.04      0.00
   -9   -6    5     -3.33      0.00
   -8   -6    5      2.13      0.00
   -7   -6    5      5.32      0.00
   -6   -6    5      1.76      0.00
   -5   -6    5      2.10      0.00
   -4   -6    5     14.00      0.00
   -3   -6    5     20.00      0.00
   -2   -6    5      2.62      0.00
   -1   -6    5    -22.43      0.00
    0   -6    5    -23.34      0.00
    1   -6    5     -2.52      0.00
    2   -6    5      8.41      0.00
    3   -6    5     -4.46      0.00
    4   -6    5    -13.60      0.00
    5   -6    5     -1.99      0.00
    6   -6    5      9.80      0.00
    7   -6    5      5.85      0.00
    8   -6    5     -4.75      0.00
    9   -6    5     -7.80      0.00
   10   -6    5     -1.87      0.00
   11   -6    5      5.28      0.00
   12   -6    5      7.67      0.00
   13   -6    5      5.01      0.00
   14   -6    5      0.52      0.00
   15   -6    5     -2.25      0.00
   16   -6    5     -3.19      0.00
   17   -6    5     -2.45      0.00
   18   -6    5     -0.61      0.00
   19   -6    5      0.25      0.00
   20   -6    5      0.13      0.00
   21   -6    5     -0.45      0.00
  -20   -5    5     -0.02      0.00
  -19   -5    5      0.39      0.00
  -18   -5    5      1.56      0.00
  -17   -5    5      3.30      0.00
  -16   -5    5      2.90      0.00
  -15   -5    5      2.23      0.00
  -14   -5    5      0.82      0.00
  -13   -5    5     -1.74      0.00
  -12   -5    5     -2.81      0.00
  -11   -5    5     -1.46      0.00
  -10   -5    5      1.16      0.00
   -9   -5    5      1.32      0.00
   -8   -5    5     -2.80      0.00
   -7   -5    5     -2.80      0.00
   -6   -5    5     -0.60      0.00
   -5   -5    5     -8.60      0.00
   -4   -5    5    -20.93      0.00
   -3   -5    5    -15.87      0.00
   -2   -5    5      9.19      0.00
   -1   -5    5     27.92      0.00
    0   -5    5     14.77      0.00
    1   -5    5     -6.47      0.00
    2   -5    5     -3.22      0.00
    3   -5    5     15.09      0.00
    4   -5    5     14.43      0.00
    5   -5    5     -6.91      0.00
    6   -5    5    -14.97      0.00
    7   -5    5     -2.01      0.00
    8   -5    5     10.58      0.00
    9   -5    5      8.28      0.00
   10   -5    5     -2.37      0.00
   11   -5    5     -8.93      0.00
   12   -5    5     -7.70      0.00
   13   -5    5     -2.97      0.00
   14   -5    5      0.88      0.00
   15   -5    5      2.50      0.00
   16   -5    5      2.62      0.00
   17   -5    5      1.78      0.00
   18   -5    5      0.05      0.00
   19   -5    5      0.00      0.00
   20   -5    5      0.76      0.00
   21   -5    5      0.71      0.00
  -21   -4    5      0.25      0.00
  -20   -4    5      0.43      0.00
  -19   -4    5     -1.07      0.00
  -18   -4    5     -2.52      0.00
  -17   -4    5     -3.05      0.00
  -16   -4    5     -1.71      0.00
  -15   -4    5     -1.29      0.00
  -14   -4    5     -0.69      0.00
  -13   -4    5      1.23      0.00
  -12   -4    5      2.20      0.00
  -11   -4    5      1.83      0.00
  -10   -4    5      0.11      0.00
   -9   -4    5     -0.41      0.00
   -8   -4    5      1.71      0.00
   -7   -4    5      1.46      0.00
   -6   -4    5      3.78      0.00
   -5   -4    5     15.73      0.00
   -4   -4    5     22.38      0.00
   -3   -4    5      6.30      0.00
   -2   -4    5    -19.20      0.00
   -1   -4    5    -25.76      0.00
    0   -4    5     -3.40      0.00
    1   -4    5      9.37      0.00
    2   -4    5     -9.09      0.00
    3   -4    5    -22.55      0.00
    4   -4    5     -6.88      0.00
    5   -4    5     17.24      0.00
    6   -4    5     14.15      0.00
    7   -4    5     -6.73      0.00
    8   -4    5    -14.71      0.00
    9   -4    5     -4.24      0.00
   10   -4    5      7.81      0.00
   11   -4    5     10.01      0.00
   12   -4    5      5.54      0.00
   13   -4    5      1.23      0.00
   14   -4    5     -0.73      0.00
   15   -4    5     -1.67      0.00
   16   -4    5     -1.73      0.00
   17   -4    5     -1.27      0.00
   18   -4    5     -0.55      0.00
   19   -4    5     -0.97      0.00
   20   -4    5     -0.85      0.00
   21   -4    5      0.33      0.00
  -21   -3    5     -0.79      0.00
  -20   -3    5     -0.75      0.00
  -19   -3    5      2.02      0.00
  -18   -3    5      3.03      0.00
  -17   -3    5      2.06      0.00
  -16   -3    5      0.86      0.00
  -15   -3    5      1.24      0.00
  -14   -3    5      1.28      0.00
  -13   -3    5     -0.99      0.00
  -12   -3    5     -2.95      0.00
  -11   -3    5     -2.91      0.00
  -10   -3    5     -0.39      0.00
   -9   -3    5      0.89      0.00
   -8   -3    5     -0.86      0.00
   -7   -3    5     -2.79      0.00
   -6   -3    5     -8.76      0.00
   -5   -3    5    -19.16      0.00
   -4   -3    5    -18.17      0.00
   -3   -3    5      3.86      0.00
   -2   -3    5     23.43      0.00
   -1   -3    5     16.57      0.00
    0   -3    5     -4.84      0.00
    1   -3    5     -1.92      0.00
    2   -3    5     24.18      0.00
    3   -3    5     21.78      0.00
    4   -3    5     -6.84      0.00
    5   -3    5    -22.63      0.00
    6   -3    5     -6.03      0.00
    7   -3    5     15.70      0.00
    8   -3    5     13.39      0.00
    9   -3    5     -2.97      0.00
   10   -3    5    -11.13      0.00
   11   -3    5     -7.97      0.00
   12   -3    5     -3.05      0.00
   13   -3    5     -1.03      0.00
   14   -3    5     -0.52      0.00
   15   -3    5      0.59      0.00
   16   -3    5      1.43      0.00
   17   -3    5      1.87      0.00
   18   -3    5      1.75      0.00
   19   -3    5      0.92      0.00
   20   -3    5     -0.68      0.00
   21   -3    5     -1.42      0.00
  -21   -2    5      1.35      0.00
  -20   -2    5      0.32      0.00
  -19   -2    5     -2.80      0.00
  -18   -2    5     -2.85      0.00
  -17   -2    5     -1.02      0.00
  -16   -2    5     -1.04      0.00
  -15   -2    5     -2.08      0.00
  -14   -2    5     -1.53      0.00
  -13   -2    5      2.12      0.00
  -12   -2    5      4.70      0.00
  -11   -2    5      3.08      0.00
  -10   -2    5     -1.06      0.00
   -9   -2    5     -1.53      0.00
   -8   -2    5      1.83      0.00
   -7   -2    5      5.48      0.00
   -6   -2    5     11.86      0.00
   -5   -2    5     18.00      0.00
   -4   -2    5     11.39      0.00
   -3   -2    5     -9.76      0.00
   -2   -2    5    -20.45      0.00
   -1   -2    5     -6.21      0.00
    0   -2    5      2.55      0.00
    1   -2    5    -14.52      0.00
    2   -2    5    -32.51      0.00
    3   -2    5    -10.46      0.00
    4   -2    5     20.03      0.00
    5   -2    5     19.04      0.00
    6   -2    5     -5.66      0.00
    7   -2    5    -19.37      0.00
    8   -2    5     -6.43      0.00
    9   -2    5      9.65      0.00
   10   -2    5     10.57      0.00
   11   -2    5      4.46      0.00
   12   -2    5      1.94      0.00
   13   -2    5      2.36      0.00
   14   -2    5      1.89      0.00
   15   -2    5     -0.40      0.00
   16   -2    5     -2.44      0.00
   17   -2    5     -2.95      0.00
   18   -2    5     -1.80      0.00
   19   -2    5      0.54      0.00
   20   -2    5      1.81      0.00
   21   -2    5      0.85      0.00
  -21   -1    5     -1.13      0.00
  -20   -1    5      0.75      0.00
  -19   -1    5      2.70      0.00
  -18   -1    5      1.95      0.00
  -17   -1    5      0.55      0.00
  -16   -1    5      2.09      0.00
  -15   -1    5      3.02      0.00
  -14   -1    5      0.41      0.00
  -13   -1    5     -4.45      0.00
  -12   -1    5     -5.54      0.00
  -11   -1    5     -1.05      0.00
  -10   -1    5      3.13      0.00
   -9   -1    5      0.53      0.00
   -8   -1    5     -4.25      0.00
   -7   -1    5     -7.10      0.00
   -6   -1    5    -11.55      0.00
   -5   -1    5    -14.49      0.00
   -4   -1    5     -6.18      0.00
   -3   -1    5      9.48      0.00
   -2   -1    5     14.55      0.00
   -1   -1    5      3.92      0.00
    0   -1    5     10.10      0.00
    1   -1    5     28.01      0.00
    2   -1    5     25.87      0.00
    3   -1    5     -5.79      0.00
    4   -1    5    -24.50      0.00
    5   -1    5     -8.02      0.00
    6   -1    5     14.61      0.00
    7   -1    5     15.38      0.00
    8   -1    5     -2.81      0.00
    9   -1    5    -12.40      0.00
   10   -1    5     -6.76      0.00
   11   -1    5     -1.74      0.00
   12   -1    5     -2.96      0.00
   13   -1    5     -4.36      0.00
   14   -1    5     -2.05      0.00
   15   -1    5      1.90      0.00
   16   -1    5      3.91      0.00
   17   -1    5      2.85      0.00
   18   -1    5      0.54      0.00
   19   -1    5     -1.30      0.00
   20   -1    5     -1.01      0.00
   21   -1    5      0.33      0.00
  -21    0    5      0.23      0.00
  -20    0    5     -1.39      0.00
  -19    0    5     -1.53      0.00
  -18    0    5     -0.88      0.00
  -17    0    5     -1.03      0.00
  -16    0    5     -3.42      0.00
  -15    0    5     -3.04      0.00
  -14    0    5      2.10      0.00
  -13    0    5      6.31      0.00
  -12    0    5      3.78      0.00
  -11    0    5     -2.23      0.00
  -10    0    5     -3.41      0.00
   -9    0    5      2.53      0.00
   -8    0    5      6.13      0.00
   -7    0    5      6.10      0.00
   -6    0    5      9.00      0.00
   -5    0    5     12.02      0.00
   -4    0    5      4.95      0.00
   -3    0    5     -6.68      0.00
   -2    0    5    -13.10      0.00
   -1    0    5    -11.13      0.00
    0    0    5    -21.03      0.00
    1    0    5    -27.09      0.00
    2    0    5     -9.16      0.00
    3    0    5     15.75      0.00
    4    0    5     17.96      0.00
    5    0    5     -3.71      0.00
    6    0    5    -16.28      0.00
    7    0    5     -6.01      0.00
    8    0    5      9.65      0.00
    9    0    5      9.97      0.00
   10    0    5      2.15      0.00
   11    0    5      1.72      0.00
   12    0    5      5.65      0.00
   13    0    5      5.39      0.00
   14    0    5      0.09      0.00
   15    0    5     -4.22      0.00
   16    0    5     -4.11      0.00
   17    0    5     -1.49      0.00
   18    0    5      0.19      0.00
   19    0    5      0.52      0.00
   20    0    5     -0.06      0.00
   21    0    5     -0.33      0.00
  -21    1    5      0.43      0.00
  -20    1    5      1.10      0.00
  -19    1    5      0.32      0.00
  -18    1    5      0.55      0.00
  -17    1    5      2.30      0.00
  -16    1    5      4.19      0.00
  -15    1    5      1.53      0.00
  -14    1    5     -4.82      0.00
  -13    1    5     -6.06      0.00
  -12    1    5     -0.01      0.00
  -11    1    5      4.09      0.00
  -10    1    5      0.71      0.00
   -9    1    5     -5.86      0.00
   -8    1    5     -5.39      0.00
   -7    1    5     -2.89      0.00
   -6    1    5     -7.28      0.00
   -5    1    5    -12.83      0.00
   -4    1    5     -5.91      0.00
   -3    1    5      7.34      0.00
   -2    1    5     17.36      0.00
   -1    1    5     18.41      0.00
    0    1    5     20.31      0.00
    1    1    5     15.40      0.00
    2    1    5     -3.90      0.00
    3    1    5    -14.75      0.00
    4    1    5     -6.73      0.00
    5    1    5      9.78      0.00
    6    1    5     10.98      0.00
    7    1    5     -3.41      0.00
    8    1    5    -10.81      0.00
    9    1    5     -4.22      0.00
   10    1    5      0.07      0.00
   11    1    5     -4.70      0.00
   12    1    5     -8.03      0.00
   13    1    5     -4.02      0.00
   14    1    5      3.11      0.00
   15    1    5      5.37      0.00
   16    1    5      2.78      0.00
   17    1    5      0.45      0.00
   18    1    5      0.12      0.00
   19    1    5      0.04      0.00
   20    1    5     -0.19      0.00
   21    1    5     -0.26      0.00
  -21    2    5     -0.55      0.00
  -20    2    5     -0.68      0.00
  -19    2    5     -0.10      0.00
  -18    2    5     -1.06      0.00
  -17    2    5     -3.41      0.00
  -16    2    5     -3.69      0.00
  -15    2    5      1.14      0.00
  -14    2    5      6.27      0.00
  -13    2    5      3.58      0.00
  -12    2    5     -3.35      0.00
  -11    2    5     -2.85      0.00
  -10    2    5      3.56      0.00
   -9    2    5      6.76      0.00
   -8    2    5      1.63      0.00
   -7    2    5     -0.04      0.00
   -6    2    5      9.19      0.00
   -5    2    5     15.74      0.00
   -4    2    5      4.75      0.00
   -3    2    5    -12.87      0.00
   -2    2    5    -21.47      0.00
   -1    2    5    -18.38      0.00
    0    2    5    -12.07      0.00
    1    2    5     -5.06      0.00
    2    2    5      7.09      0.00
    3    2    5      8.27      0.00
    4    2    5     -1.57      0.00
    5    2    5     -9.04      0.00
    6    2    5     -2.90      0.00
    7    2    5      8.08      0.00
    8    2    5      6.71      0.00
    9    2    5     -0.65      0.00
   10    2    5      1.68      0.00
   11    2    5      8.49      0.00
   12    2    5      7.93      0.00
   13    2    5      0.77      0.00
   14    2    5     -5.34      0.00
   15    2    5     -4.65      0.00
   16    2    5     -1.30      0.00
   17    2    5     -0.35      0.00
   18    2    5     -0.24      0.00
   19    2    5      0.51      0.00
   20    2    5      0.80      0.00
   21    2    5      0.18      0.00
  -21    3    5      0.67      0.00
  -20    3    5      0.71      0.00
  -19    3    5      0.55      0.00
  -18    3    5      1.78      0.00
  -17    3    5      3.60      0.00
  -16    3    5      1.99      0.00
  -15    3    5     -3.71      0.00
  -14    3    5     -5.64      0.00
  -13    3    5     -0.16      0.00
  -12    3    5      4.22      0.00
  -11    3    5     -0.80      0.00
  -10    3    5     -6.61      0.00
   -9    3    5     -3.93      0.00
   -8    3    5      3.05      0.00
   -7    3    5     -0.33      0.00
   -6    3    5    -14.45      0.00
   -5    3    5    -16.87      0.00
   -4    3    5      0.85      0.00
   -3    3    5     19.39      0.00
   -2    3    5     21.15      0.00
   -1    3    5     13.23      0.00
    0    3    5      5.34      0.00
    1    3    5      0.99      0.00
    2    3    5     -4.59      0.00
    3    3    5     -2.68      0.00
    4    3    5      4.27      0.00
    5    3    5      4.30      0.00
    6    3    5     -3.26      0.00
    7    3    5     -6.78      0.00
    8    3    5     -1.23      0.00
    9    3    5      1.38      0.00
   10    3    5     -5.68      0.00
   11    3    5    -10.17      0.00
   12    3    5     -5.27      0.00
   13    3    5      2.33      0.00
   14    3    5      5.61      0.00
   15    3    5      3.15      0.00
   16    3    5      0.62      0.00
   17    3    5      0.58      0.00
   18    3    5     -0.19      0.00
   19    3    5     -1.06      0.00
   20    3    5     -0.80      0.00
  -21    4    5     -0.75      0.00
  -20    4    5     -0.80      0.00
  -19    4    5     -1.04      0.00
  -18    4    5     -2.44      0.00
  -17    4    5     -2.85      0.00
  -16    4    5      0.17      0.00
  -15    4    5      4.87      0.00
  -14    4    5      3.34      0.00
  -13    4    5     -2.39      0.00
  -12    4    5     -2.21      0.00
  -11    4    5      4.60      0.00
  -10    4    5      6.30      0.00
   -9    4    5     -1.33      0.00
   -8    4    5     -5.40      0.00
   -7    4    5      4.86      0.00
   -6    4    5     19.42      0.00
   -5    4    5     13.13      0.00
   -4    4    5     -9.38      0.00
   -3    4    5    -22.75      0.00
   -2    4    5    -16.86      0.00
   -1    4    5     -7.49      0.00
    0    4    5     -2.78      0.00
    1    4    5     -1.12      0.00
    2    4    5      1.18      0.00
    3    4    5      0.21      0.00
    4    4    5     -2.17      0.00
    5    4    5      0.75      0.00
    6    4    5      4.71      0.00
    7    4    5      2.19      0.00
    8    4    5     -1.57      0.00
    9    4    5      1.61      0.00
   10    4    5      8.72      0.00
   11    4    5      8.92      0.00
   12    4    5      1.83      0.00
   13    4    5     -4.07      0.00
   14    4    5     -4.62      0.00
   15    4    5     -1.97      0.00
   16    4    5     -0.63      0.00
   17    4    5     -0.88      0.00
   18    4    5      0.48      0.00
   19    4    5      1.19      0.00
   20    4    5      0.72      0.00
  -21    5    5      0.31      0.00
  -20    5    5      0.96      0.00
  -19    5    5      1.79      0.00
  -18    5    5      2.84      0.00
  -17    5    5      1.40      0.00
  -16    5    5     -2.00      0.00
  -15    5    5     -4.18      0.00
  -14    5    5     -0.76      0.00
  -13    5    5      2.80      0.00
  -12    5    5     -1.33      0.00
  -11    5    5     -6.25      0.00
  -10    5    5     -2.68      0.00
   -9    5    5      5.85      0.00
   -8    5    5      3.56      0.00
   -7    5    5    -11.26      0.00
   -6    5    5    -20.21      0.00
   -5    5    5     -4.89      0.00
   -4    5    5     16.95      0.00
   -3    5    5     20.83      0.00
   -2    5    5     10.09      0.00
   -1    5    5      3.27      0.00
    0    5    5      3.65      0.00
    1    5    5      3.47      0.00
    2    5    5      0.54      0.00
    3    5    5     -1.56      0.00
    4    5    5     -2.08      0.00
    5    5    5     -2.71      0.00
    6    5    5     -1.88      0.00
    7    5    5      1.52      0.00
    8    5    5      0.63      0.00
    9    5    5     -5.42      0.00
   10    5    5     -9.39      0.00
   11    5    5     -6.19      0.00
   12    5    5      0.87      0.00
   13    5    5      4.50      0.00
   14    5    5      3.27      0.00
   15    5    5      1.51      0.00
   16    5    5      1.21      0.00
   17    5    5      1.19      0.00
   18    5    5     -0.87      0.00
   19    5    5     -1.50      0.00
  -21    6    5      0.14      0.00
  -20    6    5     -1.77      0.00
  -19    6    5     -2.60      0.00
  -18    6    5     -2.27      0.00
  -17    6    5      0.29      0.00
  -16    6    5      2.84      0.00
  -15    6    5      2.42      0.00
  -14    6    5     -0.64      0.00
  -13    6    5     -1.19      0.00
  -12    6    5      4.07      0.00
  -11    6    5      4.93      0.00
  -10    6    5     -2.03      0.00
   -9    6    5     -7.05      0.00
   -8    6    5      1.54      0.00
   -7    6    5     16.02      0.00
   -6    6    5     15.72      0.00
   -5    6    5     -4.53      0.00
   -4    6    5    -19.73      0.00
   -3    6    5    -13.85      0.00
   -2    6    5     -3.31      0.00
   -1    6    5     -2.82      0.00
    0    6    5     -7.21      0.00
    1    6    5     -5.19      0.00
    2    6    5      1.72      0.00
    3    6    5      5.28      0.00
    4    6    5      4.10      0.00
    5    6    5      0.61      0.00
    6    6    5     -1.84      0.00
    7    6    5     -1.93      0.00
    8    6    5      2.29      0.00
    9    6    5      7.82      0.00
   10    6    5      8.43      0.00
   11    6    5      3.52      0.00
   12    6    5     -2.28      0.00
   13    6    5     -3.90      0.00
   14    6    5     -2.23      0.00
   15    6    5     -2.10      0.00
   16    6    5     -2.04      0.00
   17    6    5     -0.75      0.00
   18    6    5      1.76      0.00
   19    6    5      1.68      0.00
  -21    7    5      0.18      0.00
  -20    7    5      2.62      0.00
  -19    7    5      2.44      0.00
  -18    7    5      0.82      0.00
  -17    7    5     -1.20      0.00
  -16    7    5     -2.58      0.00
  -15    7    5     -0.96      0.00
  -14    7    5      0.54      0.00
  -13    7    5     -0.97      0.00
  -12    7    5     -4.57      0.00
  -11    7    5     -1.84      0.00
  -10    7    5      5.25      0.00
   -9    7    5      4.69      0.00
   -8    7    5     -7.25      0.00
   -7    7    5    -16.80      0.00
   -6    7    5     -7.76      0.00
   -5    7    5     11.16      0.00
   -4    7    5     16.32      0.00
   -3    7    5      5.35      0.00
   -2    7    5      0.60      0.00
   -1    7    5      6.77      0.00
    0    7    5      9.94      0.00
    1    7    5      2.56      0.00
    2    7    5     -6.70      0.00
    3    7    5     -6.95      0.00
    4    7    5     -1.72      0.00
    5    7    5      2.65      0.00
    6    7    5      3.04      0.00
    7    7    5     -0.21      0.00
    8    7    5     -4.85      0.00
    9    7    5     -8.29      0.00
   10    7    5     -6.87      0.00
   11    7    5     -1.70      0.00
   12    7    5      2.28      0.00
   13    7    5      2.84      0.00
   14    7    5      2.39      0.00
   15    7    5      3.50      0.00
   16    7    5      2.09      0.00
   17    7    5     -0.77      0.00
   18    7    5     -2.33      0.00
  -20    8    5     -2.27      0.00
  -19    8    5     -1.45      0.00
  -18    8    5     -0.00      0.00
  -17    8    5      0.88      0.00
  -16    8    5      1.95      0.00
  -15    8    5      0.59      0.00
  -14    8    5      0.26      0.00
  -13    8    5      2.28      0.00
  -12    8    5      3.22      0.00
  -11    8    5     -1.16      0.00
  -10    8    5     -5.88      0.00
   -9    8    5     -0.52      0.00
   -8    8    5     10.95      0.00
   -7    8    5     13.19      0.00
   -6    8    5     -0.35      0.00
   -5    8    5    -12.57      0.00
   -4    8    5     -9.12      0.00
   -3    8    5     -0.30      0.00
   -2    8    5     -3.25      0.00
   -1    8    5    -11.09      0.00
    0    8    5     -7.96      0.00
    1    8    5      3.52      0.00
    2    8    5      9.45      0.00
    3    8    5      4.26      0.00
    4    8    5     -2.21      0.00
    5    8    5     -3.53      0.00
    6    8    5     -1.42      0.00
    7    8    5      2.51      0.00
    8    8    5      5.70      0.00
    9    8    5      7.16      0.00
   10    8    5      5.32      0.00
   11    8    5      1.12      0.00
   12    8    5     -1.36      0.00
   13    8    5     -2.46      0.00
   14    8    5     -3.83      0.00
   15    8    5     -4.30      0.00
   16    8    5     -0.75      0.00
   17    8    5      2.21      0.00
   18    8    5      1.73      0.00
  -20    9    5      1.11      0.00
  -19    9    5      1.11      0.00
  -18    9    5      0.54      0.00
  -17    9    5     -0.32      0.00
  -16    9    5     -1.66      0.00
  -15    9    5     -0.91      0.00
  -14    9    5     -0.80      0.00
  -13    9    5     -2.36      0.00
  -12    9    5     -1.25      0.00
  -11    9    5      3.00      0.00
  -10    9    5      4.32      0.00
   -9    9    5     -3.33      0.00
   -8    9    5    -11.15      0.00
   -7    9    5     -6.90      0.00
   -6    9    5      5.31      0.00
   -5    9    5      9.09      0.00
   -4    9    5      2.58      0.00
   -3    9    5      0.51      0.00
   -2    9    5      7.85      0.00
   -1    9    5     11.60      0.00
    0    9    5      2.38      0.00
    1    9    5     -8.27      0.00
    2    9    5     -7.65      0.00
    3    9    5      0.18      0.00
    4    9    5      3.89      0.00
    5    9    5      1.77      0.00
    6    9    5     -0.87      0.00
    7    9    5     -3.25      0.00
    8    9    5     -4.72      0.00
    9    9    5     -5.32      0.00
   10    9    5     -4.39      0.00
   11    9    5     -1.51      0.00
   12    9    5      0.84      0.00
   13    9    5      3.22      0.00
   14    9    5      5.02      0.00
   15    9    5      3.36      0.00
   16    9    5     -0.94      0.00
   17    9    5     -2.25      0.00
  -19   10    5     -1.64      0.00
  -18   10    5     -1.23      0.00
  -17   10    5      0.49      0.00
  -16   10    5      1.49      0.00
  -15   10    5      1.01      0.00
  -14   10    5      0.81      0.00
  -13   10    5      1.52      0.00
  -12   10    5     -0.27      0.00
  -11   10    5     -3.27      0.00
  -10   10    5     -1.64      0.00
   -9   10    5      5.25      0.00
   -8   10    5      8.19      0.00
   -7   10    5      1.27      0.00
   -6   10    5     -5.58      0.00
   -5   10    5     -3.75      0.00
   -4   10    5      0.13      0.00
   -3   10    5     -3.83      0.00
   -2   10    5    -10.65      0.00
   -1   10    5     -8.45      0.00
    0   10    5      3.04      0.00
    1   10    5      9.27      0.00
    2   10    5      3.48      0.00
    3   10    5     -3.14      0.00
    4   10    5     -2.77      0.00
    5   10    5      0.57      0.00
    6   10    5      2.03      0.00
    7   10    5      2.39      0.00
    8   10    5      3.01      0.00
    9   10    5      4.13      0.00
   10   10    5      4.25      0.00
   11   10    5      1.67      0.00
   12   10    5     -1.52      0.00
   13   10    5     -4.09      0.00
   14   10    5     -4.49      0.00
   15   10    5     -1.40      0.00
   16   10    5      1.50      0.00
  -19   11    5      1.74      0.00
  -18   11    5      1.03      0.00
  -17   11    5     -0.88      0.00
  -16   11    5     -0.84      0.00
  -15   11    5     -0.55      0.00
  -14   11    5     -0.52      0.00
  -13   11    5     -0.42      0.00
  -12   11    5      0.70      0.00
  -11   11    5      2.16      0.00
  -10   11    5     -0.61      0.00
   -9   11    5     -4.89      0.00
   -8   11    5     -4.36      0.00
   -7   11    5      1.07      0.00
   -6   11    5      2.90      0.00
   -5   11    5      0.30      0.00
   -4   11    5      0.99      0.00
   -3   11    5      7.13      0.00
   -2   11    5     10.49      0.00
   -1   11    5      3.77      0.00
    0   11    5     -6.44      0.00
    1   11    5     -7.18      0.00
    2   11    5      0.51      0.00
    3   11    5      3.68      0.00
    4   11    5      0.40      0.00
    5   11    5     -1.98      0.00
    6   11    5     -1.76      0.00
    7   11    5     -1.07      0.00
    8   11    5     -2.07      0.00
    9   11    5     -4.17      0.00
   10   11    5     -4.06      0.00
   11   11    5     -0.61      0.00
   12   11    5      2.76      0.00
   13   11    5      3.83      0.00
   14   11    5      2.62      0.00
   15   11    5      0.06      0.00
   16   11    5     -0.90      0.00
  -18   12    5     -0.49      0.00
  -17   12    5      0.60      0.00
  -16   12    5     -0.06      0.00
  -15   12    5     -0.01      0.00
  -14   12    5      0.25      0.00
  -13   12    5     -0.24      0.00
  -12   12    5     -0.16      0.00
  -11   12    5     -0.71      0.00
  -10   12    5      1.33      0.00
   -9   12    5      3.47      0.00
   -8   12    5      2.05      0.00
   -7   12    5     -0.54      0.00
   -6   12    5     -0.65      0.00
   -5   12    5     -0.10      0.00
   -4   12    5     -3.57      0.00
   -3   12    5     -8.53      0.00
   -2   12    5     -7.70      0.00
   -1   12    5      0.87      0.00
    0   12    5      7.23      0.00
    1   12    5      3.28      0.00
    2   12    5     -2.77      0.00
    3   12    5     -2.06      0.00
    4   12    5      1.64      0.00
    5   12    5      1.98      0.00
    6   12    5      0.65      0.00
    7   12    5      0.42      0.00
    8   12    5      2.54      0.00
    9   12    5      4.67      0.00
   10   12    5      2.90      0.00
   11   12    5     -1.26      0.00
   12   12    5     -3.36      0.00
   13   12    5     -2.53      0.00
   14   12    5     -0.85      0.00
   15   12    5      0.22      0.00
  -17   13    5      0.08      0.00
  -16   13    5      0.48      0.00
  -15   13    5      0.28      0.00
  -14   13    5     -0.09      0.00
  -13   13    5      0.23      0.00
  -12   13    5     -0.44      0.00
  -11   13    5      0.04      0.00
  -10   13    5     -0.81      0.00
   -9   13    5     -2.56      0.00
   -8   13    5     -1.61      0.00
   -7   13    5     -0.53      0.00
   -6   13    5      0.23      0.00
   -5   13    5      1.61      0.00
   -4   13    5      5.31      0.00
   -3   13    5      7.70      0.00
   -2   13    5      3.53      0.00
   -1   13    5     -3.86      0.00
    0   13    5     -5.28      0.00
    1   13    5      0.26      0.00
    2   13    5      2.37      0.00
    3   13    5     -0.40      0.00
    4   13    5     -2.11      0.00
    5   13    5     -0.76      0.00
    6   13    5      0.47      0.00
    7   13    5     -0.80      0.00
    8   13    5     -3.79      0.00
    9   13    5     -4.46      0.00
   10   13    5     -0.94      0.00
   11   13    5      2.65      0.00
   12   13    5      2.85      0.00
   13   13    5      1.09      0.00
   14   13    5     -0.14      0.00
  -17   14    5     -0.36      0.00
  -16   14    5     -0.29      0.00
  -15   14    5     -0.29      0.00
  -14   14    5     -0.07      0.00
  -13   14    5      0.12      0.00
  -12   14    5      0.35      0.00
  -11   14    5     -0.24      0.00
  -10   14    5      0.25      0.00
   -9   14    5      2.58      0.00
   -8   14    5      1.98      0.00
   -7   14    5      0.84      0.00
   -6   14    5     -0.74      0.00
   -5   14    5     -3.02      0.00
   -4   14    5     -5.63      0.00
   -3   14    5     -5.55      0.00
   -2   14    5      0.06      0.00
   -1   14    5      4.27      0.00
    0   14    5      2.30      0.00
    1   14    5     -1.33      0.00
    2   14    5     -0.43      0.00
    3   14    5      1.59      0.00
    4   14    5      0.93      0.00
    5   14    5     -0.79      0.00
    6   14    5     -0.93      0.00
    7   14    5      1.97      0.00
    8   14    5      4.67      0.00
    9   14    5      3.13      0.00
   10   14    5     -0.76      0.00
   11   14    5     -2.65      0.00
   12   14    5     -1.67      0.00
  -16   15    5      0.03      0.00
  -15   15    5      0.24      0.00
  -14   15    5      0.16      0.00
  -13   15    5     -0.42      0.00
  -12   15    5      0.32      0.00
  -11   15    5      0.67      0.00
  -10   15    5     -0.40      0.00
   -9   15    5     -2.98      0.00
   -8   15    5     -2.22      0.00
   -7   15    5     -0.42      0.00
   -6   15    5      1.32      0.00
   -5   15    5      3.76      0.00
   -4   15    5      5.03      0.00
   -3   15    5      3.19      0.00
   -2   15    5     -1.80      0.00
   -1   15    5     -3.10      0.00
    0   15    5     -0.53      0.00
    1   15    5      0.38      0.00
    2   15    5     -0.73      0.00
    3   15    5     -0.94      0.00
    4   15    5      0.54      0.00
    5   15    5      1.64      0.00
    6   15    5      0.38      0.00
    7   15    5     -3.20      0.00
    8   15    5     -4.26      0.00
    9   15    5     -1.25      0.00
   10   15    5      1.27      0.00
   11   15    5      1.50      0.00
  -14   16    5     -0.13      0.00
  -13   16    5      0.35      0.00
  -12   16    5     -1.03      0.00
  -11   16    5     -0.66      0.00
  -10   16    5      1.22      0.00
   -9   16    5      3.02      0.00
   -8   16    5      1.73      0.00
   -7   16    5     -0.49      0.00
   -6   16    5     -1.73      0.00
   -5   16    5     -3.68      0.00
   -4   16    5     -3.88      0.00
   -3   16    5     -1.37      0.00
   -2   16    5      1.86      0.00
   -1   16    5      1.92      0.00
    0   16    5      0.36      0.00
    1   16    5      0.61      0.00
    2   16    5      0.45      0.00
    3   16    5     -0.15      0.00
    4   16    5     -1.10      0.00
    5   16    5     -1.41      0.00
    6   16    5      0.75      0.00
    7   16    5      3.50      0.00
    8   16    5      2.49      0.00
    9   16    5     -0.14      0.00
   10   16    5     -0.65      0.00
  -13   17    5      0.09      0.00
  -12   17    5      1.11      0.00
  -11   17    5      0.02      0.00
  -10   17    5     -1.97      0.00
   -9   17    5     -2.18      0.00
   -8   17    5     -0.47      0.00
   -7   17    5      1.30      0.00
   -6   17    5      1.58      0.00
   -5   17    5      2.72      0.00
   -4   17    5      2.68      0.00
   -3   17    5      0.49      0.00
   -2   17    5     -1.14      0.00
   -1   17    5     -1.41      0.00
    0   17    5     -0.97      0.00
    1   17    5     -0.85      0.00
    2   17    5      0.23      0.00
    3   17    5      0.65      0.00
    4   17    5      0.82      0.00
    5   17    5      0.55      0.00
    6   17    5     -1.42      0.00
    7   17    5     -2.48      0.00
    8   17    5     -0.56      0.00
  -11   18    5      0.72      0.00
  -10   18    5      1.87      0.00
   -9   18    5      0.74      0.00
   -8   18    5     -0.69      0.00
   -7   18    5     -1.24      0.00
   -6   18    5     -0.84      0.00
   -5   18    5     -1.60      0.00
   -4   18    5     -1.93      0.00
   -3   18    5     -0.38      0.00
   -2   18    5      0.59      0.00
   -1   18    5      1.54      0.00
    0   18    5      1.64      0.00
    1   18    5      0.57      0.00
    2   18    5     -0.73      0.00
    3   18    5     -0.64      0.00
    4   18    5     -0.33      0.00
    5   18    5      0.11      0.00
    6   18    5      1.13      0.00
   -8   19    5      0.92      0.00
   -7   19    5      0.56      0.00
   -6   19    5      0.24      0.00
   -5   19    5      0.99      0.00
   -4   19    5      1.48      0.00
   -3   19    5      0.38      0.00
   -2   19    5     -0.58      0.00
   -1   19    5     -1.79      0.00
    0   19    5     -1.72      0.00
    1   19    5      0.01      0.00
    2   19    5      0.98      0.00
    3   19    5      0.41      0.00
    2  -22    6     -0.40      0.00
    3  -22    6     -0.40      0.00
    4  -22    6      0.43      0.00
   -4  -21    6     -0.57      0.00
   -3  -21    6     -0.31      0.00
   -2  -21    6     -0.48      0.00
   -1  -21    6     -0.08      0.00
    0  -21    6      0.38      0.00
    1  -21    6      0.97      0.00
    2  -21    6      1.00      0.00
    3  -21    6      0.38      0.00
    4  -21    6     -1.23      0.00
    5  -21    6     -3.04      0.00
    6  -21    6     -1.59      0.00
    7  -21    6      1.07      0.00
    8  -21    6      1.74      0.00
    9  -21    6      0.48      0.00
   -6  -20    6      0.13      0.00
   -5  -20    6      0.44      0.00
   -4  -20    6      0.21      0.00
   -3  -20    6     -0.11      0.00
   -2  -20    6      0.64      0.00
   -1  -20    6      0.60      0.00
    0  -20    6     -0.21      0.00
    1  -20    6     -1.35      0.00
    2  -20    6     -1.68      0.00
    3  -20    6      0.09      0.00
    4  -20    6      2.56      0.00
    5  -20    6      3.78      0.00
    6  -20    6      0.73      0.00
    7  -20    6     -2.76      0.00
    8  -20    6     -1.92      0.00
    9  -20    6      0.68      0.00
   10  -20    6      0.51      0.00
   11  -20    6     -0.61      0.00
   -8  -19    6     -0.37      0.00
   -7  -19    6      0.42      0.00
   -6  -19    6      0.16      0.00
   -5  -19    6      0.06      0.00
   -4  -19    6      0.32      0.00
   -3  -19    6      0.07      0.00
   -2  -19    6     -1.20      0.00
   -1  -19    6     -1.07      0.00
    0  -19    6      0.67      0.00
    1  -19    6      2.18      0.00
    2  -19    6      2.01      0.00
    3  -19    6     -1.15      0.00
    4  -19    6     -3.93      0.00
    5  -19    6     -3.32      0.00
    6  -19    6      0.92      0.00
    7  -19    6      3.29      0.00
    8  -19    6      0.59      0.00
    9  -19    6     -1.50      0.00
   10  -19    6      0.61      0.00
   11  -19    6      1.69      0.00
   12  -19    6      0.55      0.00
   13  -19    6     -0.63      0.00
  -10  -18    6      0.38      0.00
   -9  -18    6      0.50      0.00
   -8  -18    6      0.16      0.00
   -7  -18    6     -1.12      0.00
   -6  -18    6     -0.78      0.00
   -5  -18    6     -0.30      0.00
   -4  -18    6     -0.27      0.00
   -3  -18    6      0.50      0.00
   -2  -18    6      1.55      0.00
   -1  -18    6      0.70      0.00
    0  -18    6     -1.90      0.00
    1  -18    6     -3.10      0.00
    2  -18    6     -1.45      0.00
    3  -18    6      2.79      0.00
    4  -18    6      4.74      0.00
    5  -18    6      1.95      0.00
    6  -18    6     -1.94      0.00
    7  -18    6     -2.09      0.00
    8  -18    6      0.46      0.00
    9  -18    6      0.19      0.00
   10  -18    6     -2.51      0.00
   11  -18    6     -1.88      0.00
   12  -18    6      0.62      0.00
   13  -18    6      1.30      0.00
   14  -18    6      1.03      0.00
   15  -18    6     -0.30      0.00
  -11  -17    6     -0.09      0.00
  -10  -17    6     -0.88      0.00
   -9  -17    6     -0.78      0.00
   -8  -17    6      0.77      0.00
   -7  -17    6      1.98      0.00
   -6  -17    6      1.00      0.00
   -5  -17    6     -0.08      0.00
   -4  -17    6     -0.31      0.00
   -3  -17    6     -0.96      0.00
   -2  -17    6     -1.03      0.00
   -1  -17    6      0.72      0.00
    0  -17    6      3.35      0.00
    1  -17    6      3.23      0.00
    2  -17    6     -0.35      0.00
    3  -17    6     -4.49      0.00
    4  -17    6     -4.44      0.00
    5  -17    6     -0.45      0.00
    6  -17    6      1.69      0.00
    7  -17    6      0.61      0.00
    8  -17    6      0.38      0.00
    9  -17    6      2.44      0.00
   10  -17    6      3.14      0.00
   11  -17    6      0.40      0.00
   12  -17    6     -2.23      0.00
   13  -17    6     -1.84      0.00
   14  -17    6     -0.53      0.00
   15  -17    6      0.80      0.00
   16  -17    6      1.30      0.00
  -13  -16    6      1.40      0.00
  -12  -16    6      0.53      0.00
  -11  -16    6      0.47      0.00
  -10  -16    6      1.59      0.00
   -9  -16    6      0.52      0.00
   -8  -16    6     -2.04      0.00
   -7  -16    6     -2.53      0.00
   -6  -16    6     -0.71      0.00
   -5  -16    6      0.88      0.00
   -4  -16    6      1.02      0.00
   -3  -16    6      0.68      0.00
   -2  -16    6     -0.50      0.00
   -1  -16    6     -2.41      0.00
    0  -16    6     -3.88      0.00
    1  -16    6     -1.99      0.00
    2  -16    6      2.58      0.00
    3  -16    6      5.13      0.00
    4  -16    6      3.14      0.00
    5  -16    6     -0.24      0.00
    6  -16    6     -0.50      0.00
    7  -16    6     -0.11      0.00
    8  -16    6     -2.43      0.00
    9  -16    6     -4.20      0.00
   10  -16    6     -1.74      0.00
   11  -16    6      1.96      0.00
   12  -16    6      3.33      0.00
   13  -16    6      1.46      0.00
   14  -16    6     -0.79      0.00
   15  -16    6     -1.16      0.00
   16  -16    6     -0.44      0.00
   17  -16    6      0.69      0.00
  -14  -15    6     -2.68      0.00
  -13  -15    6     -1.32      0.00
  -12  -15    6     -0.41      0.00
  -11  -15    6     -1.28      0.00
  -10  -15    6     -1.85      0.00
   -9  -15    6      0.38      0.00
   -8  -15    6      3.33      0.00
   -7  -15    6      2.88      0.00
   -6  -15    6     -0.11      0.00
   -5  -15    6     -2.10      0.00
   -4  -15    6     -1.21      0.00
   -3  -15    6      0.74      0.00
   -2  -15    6      2.27      0.00
   -1  -15    6      3.04      0.00
    0  -15    6      3.05      0.00
    1  -15    6      0.44      0.00
    2  -15    6     -3.68      0.00
    3  -15    6     -4.54      0.00
    4  -15    6     -2.26      0.00
    5  -15    6     -0.63      0.00
    6  -15    6     -0.91      0.00
    7  -15    6      0.80      0.00
    8  -15    6      4.39      0.00
    9  -15    6      4.32      0.00
   10  -15    6     -0.66      0.00
   11  -15    6     -3.91      0.00
   12  -15    6     -2.89      0.00
   13  -15    6      0.31      0.00
   14  -15    6      2.06      0.00
   15  -15    6      0.53      0.00
   16  -15    6     -0.81      0.00
   17  -15    6     -0.26      0.00
   18  -15    6      0.18      0.00
  -15  -14    6      2.64      0.00
  -14  -14    6      2.84      0.00
  -13  -14    6      0.77      0.00
  -12  -14    6      0.73      0.00
  -11  -14    6      1.98      0.00
  -10  -14    6      1.47      0.00
   -9  -14    6     -1.86      0.00
   -8  -14    6     -4.67      0.00
   -7  -14    6     -2.57      0.00
   -6  -14    6      1.98      0.00
   -5  -14    6      3.14      0.00
   -4  -14    6     -0.15      0.00
   -3  -14    6     -2.76      0.00
   -2  -14    6     -2.77      0.00
   -1  -14    6     -2.34      0.00
    0  -14    6     -2.27      0.00
    1  -14    6     -0.15      0.00
    2  -14    6      3.67      0.00
    3  -14    6      4.47      0.00
    4  -14    6      3.14      0.00
    5  -14    6      2.29      0.00
    6  -14    6      1.23      0.00
    7  -14    6     -2.53      0.00
    8  -14    6     -5.61      0.00
    9  -14    6     -3.11      0.00
   10  -14    6      2.89      0.00
   11  -14    6      4.32      0.00
   12  -14    6      0.72      0.00
   13  -14    6     -2.21      0.00
   14  -14    6     -1.57      0.00
   15  -14    6      0.83      0.00
[truncated: 846,340 more chars]
